# Supplementary material for: Transcriptomic profiling of mature embryo from an elite super-hybrid rice LYP9 and its parental lines
Source: BMC Plant Biol. 2008 Nov 11;8:114. doi: 10.1186/1471-2229-8-114 (PMC2596138; doi:10.1186/1471-2229-8-114)
Supplement: Additional file 1 — Summary of unigenes. We summarized expression abundance and distribution in three libraries of all unigenes as well as their best hits in NCBI nr database (NA: no hit). [file 1471-2229-8-114-S1.xls]

## Sheet: file1
Additional file 1. Summary of unigenes.
UnigeneID	Clustered EST	93-11	PA64s	LYP9	Annotation
Unigene_0001	2739	1111	348	1280	putative senescence-associated protein [Pisum sativum]
Unigene_0002	1121	432	210	479	rRNA intron-encoded homing endonuclease [Oryza sativa]
Unigene_0003	443	113	238	92	Os11g0211800 [Oryza sativa (japonica cultivar-group)] gi|77549245|gb|ABA92042.1| hypothetical protein LOC_Os11g10590 [Oryza sativa (japonica cultivar-group)] gi|113644712|dbj|BAF27853.1| Os11g0211800 [Oryza sativa (japonica cultivar-group)]
Unigene_0004	379	84	194	101	Os01g0159600 [Oryza sativa (japonica cultivar-group)] gi|54290202|dbj|BAD61090.1| unknown protein [Oryza sativa (japonica cultivar-group)] gi|113531617|dbj|BAF04000.1| Os01g0159600 [Oryza sativa (japonica cultivar-group)]
Unigene_0005	272	115	12	145	Ramy1 [Oryza sativa]
Unigene_0006	256	106	53	97	OSIGBa0132O24.1 [Oryza sativa (indica cultivar-group)]
Unigene_0007	249	90	61	98	Os05g0542500 [Oryza sativa (japonica cultivar-group)] gi|1486503|gb|AAC03364.1| LEA-like protein [Oryza sativa] gi|52353420|gb|AAU43988.1| putative LEA protein [Oryza sativa (japonica cultivar-group)] gi|55908886|gb|AAV67829.1| putative group 3 LEA protei
Unigene_0008	238	85	52	101	RAB21 protein [Oryza sativa (indica cultivar-group)]
Unigene_0009	219	111	22	86	Os03g0244200 [Oryza sativa (japonica cultivar-group)] gi|108707132|gb|ABF94927.1| SCUTL1, putative, expressed [Oryza sativa (japonica cultivar-group)] gi|113548004|dbj|BAF11447.1| Os03g0244200 [Oryza sativa (japonica cultivar-group)]
Unigene_0010	210	29	102	79	Os01g0136100 [Oryza sativa (japonica cultivar-group)] gi|123543|sp|P27777|HSP11_ORYSA 16.9 kDa class I heat shock protein 1 gi|20265|emb|CAA43210.1| 16.9 KD low molecular weight heat shock protein [Oryza sativa] gi|169797|gb|AAA33909.1| 16.9 kDa heat shoc
Unigene_0011	209	71	50	88	Os11g0703900 [Oryza sativa (japonica cultivar-group)] gi|62733235|gb|AAX95352.1| dnaK-type molecular chaperone hsp70 - rice (fragment) [Oryza sativa (japonica cultivar-group)] gi|77552703|gb|ABA95500.1| Heat shock cognate 70 kDa protein, putative, express
Unigene_0012	203	28	74	101	Os03g0266300 [Oryza sativa (japonica cultivar-group)] gi|75298023|sp|Q84Q77|HSP23_ORYSA 17.4 kDa class I heat shock protein 3 gi|18031727|gb|AAK54445.1| class I low-molecular-weight heat shock protein 17.9 [Oryza sativa] gi|29893624|gb|AAP06878.1| putativ
Unigene_0013	197	61	25	111	Os05g0140800 [Oryza sativa (japonica cultivar-group)] gi|46391111|gb|AAS90638.1| putative NAD-/NADP-dependent oxidoreductase [Oryza sativa (japonica cultivar-group)] gi|51854399|gb|AAU10779.1| putative NAD-/NADP-dependent oxidoreductase [Oryza sativa (jap
Unigene_0014	171	80	16	75	Os06g0341300 [Oryza sativa (japonica cultivar-group)] gi|54290888|dbj|BAD61548.1| putative Late embryogenesis abundant protein D-34 [Oryza sativa (japonica cultivar-group)] gi|54290941|dbj|BAD61622.1| putative Late embryogenesis abundant protein D-34 [Ory
Unigene_0015	164	50	26	88	Os03g0241900 [Oryza sativa (japonica cultivar-group)] gi|108707105|gb|ABF94900.1| Senescence-associated protein, expressed [Oryza sativa (japonica cultivar-group)] gi|108707107|gb|ABF94902.1| Senescence-associated protein, expressed [Oryza sativa (japonic
Unigene_0016	163	55	46	62	Os08g0126300 [Oryza sativa (japonica cultivar-group)] gi|84028207|sp|Q42977|G3PC_ORYSA Glyceraldehyde-3-phosphate dehydrogenase, cytosolic (PP38) gi|42407702|dbj|BAD08850.1| glyceraldehyde 3-phosphate dehydrogenase, cytosolic [Oryza sativa (japonica culti
Unigene_0017	161	64	29	68	Os07g0638300 [Oryza sativa (japonica cultivar-group)] gi|109940136|sp|P52573|REHY_ORYSA Probable peroxiredoxin (Thioredoxin peroxidase) (RAB24 protein) gi|27261084|dbj|BAC45197.1| putative RAB24 protein [Oryza sativa (japonica cultivar-group)] gi|33243060
Unigene_0018	151	41	88	22	Os04g0667800 [Oryza sativa (japonica cultivar-group)] gi|32488376|emb|CAE02801.1| OSJNBa0043A12.6 [Oryza sativa (japonica cultivar-group)] gi|90399233|emb|CAH68307.1| B0811B10.8 [Oryza sativa (indica cultivar-group)] gi|113565762|dbj|BAF16105.1| Os04g0667
Unigene_0019	149	81	30	38	translation elongation factor-1 alpha; EF-1 alpha [Oryza sativa]
Unigene_0020	144	44	49	51	Os03g0723400 [Oryza sativa (japonica cultivar-group)] gi|37718762|gb|AAR01634.1| hypothetical protein [Oryza sativa (japonica cultivar-group)] gi|108710816|gb|ABF98611.1| expressed protein [Oryza sativa (japonica cultivar-group)] gi|113549587|dbj|BAF13030
Unigene_0021	139	46	27	66	Os11g0454200 [Oryza sativa (japonica cultivar-group)] gi|85681928|sp|P22911|DH16B_ORYSA Dehydrin Rab16B gi|62734020|gb|AAX96129.1| dehydrin rab 16b [Oryza sativa (japonica cultivar-group)] gi|77550696|gb|ABA93493.1| Dehydrin RAB 16B, putative, expressed [
Unigene_0022	138	25	89	24	Os10g0542100 [Oryza sativa (japonica cultivar-group)] gi|10140757|gb|AAG13588.1|AC051633_4 putative zinc-metallothionein [Oryza sativa] gi|110289505|gb|ABG66228.1| expressed protein [Oryza sativa (japonica cultivar-group)] gi|113639801|dbj|BAF27106.1| Os1
Unigene_0023	136	61	19	56	Os03g0159600 [Oryza sativa (japonica cultivar-group)] gi|22773242|gb|AAN06848.1| Putative abscisic acid-induced protein [Oryza sativa (japonica cultivar-group)] gi|108706294|gb|ABF94089.1| Seed maturation protein, expressed [Oryza sativa (japonica cultiva
Unigene_0024	117	60	16	41	hypothetical protein APECO1_2466 [Escherichia coli APEC O1] gi|115515395|gb|ABJ03470.1| conserved hypothetical protein [Escherichia coli APEC O1]
Unigene_0025	111	49	13	49	Bowman Birk trypsin inhibitor [Oryza sativa (indica cultivar-group)]
Unigene_0026	111	30	59	22	Os04g0589800 [Oryza sativa (japonica cultivar-group)] gi|38346714|emb|CAE04864.2| OSJNBa0086O06.12 [Oryza sativa (japonica cultivar-group)] gi|113565272|dbj|BAF15615.1| Os04g0589800 [Oryza sativa (japonica cultivar-group)]
Unigene_0027	110	44	34	32	Os09g0482100 [Oryza sativa (japonica cultivar-group)] gi|75322934|sp|Q69QQ6|HSP82_ORYSA Heat shock protein 81-2 (HSP81-2) (Heat shock protein 90) gi|50725877|dbj|BAD33406.1| putative heat shock protein 82 [Oryza sativa (japonica cultivar-group)] gi|113631
Unigene_0028	110	45	13	52	Os01g0702500 [Oryza sativa (japonica cultivar-group)] gi|85681933|sp|P30287|DHR25_ORYSA Dehydrin Rab25 (Drought-resistant protein 1) (rDRP1) gi|33465889|gb|AAQ19326.1| drought-resistant protein [Oryza sativa (japonica cultivar-group)] gi|113533526|dbj|BAF
Unigene_0029	109	47	35	27	Os06g0612800 [Oryza sativa (japonica cultivar-group)] gi|51090916|dbj|BAD35521.1| putative multiple stress-responsive zinc-finger protein [Oryza sativa (japonica cultivar-group)] gi|51090950|dbj|BAD35553.1| putative multiple stress-responsive zinc-finger
Unigene_0030	105	20	18	67	Os11g0451700 [Oryza sativa (japonica cultivar-group)] gi|62733137|gb|AAX95254.1| embryogenic-cell protein 40 (ecp40) [Oryza sativa (japonica cultivar-group)] gi|77550600|gb|ABA93397.1| Dehydrin family protein, expressed [Oryza sativa (japonica cultivar-gr
Unigene_0031	103	29	45	29	Os03g0648400 [Oryza sativa (japonica cultivar-group)] gi|29367357|gb|AAO72551.1| DNAJ-like protein [Oryza sativa (japonica cultivar-group)] gi|53370699|gb|AAU89194.1| DnaJ protein, putative [Oryza sativa (japonica cultivar-group)] gi|108710104|gb|ABF97899
Unigene_0032	100	54	8	38	Os05g0381400 [Oryza sativa (japonica cultivar-group)] gi|47777422|gb|AAT38056.1| putative plasma membrane associated protein [Oryza sativa (japonica cultivar-group)] gi|113578949|dbj|BAF17312.1| Os05g0381400 [Oryza sativa (japonica cultivar-group)]
Unigene_0033	98	21	25	52	OSJNBa0004N05.4 [Oryza sativa (japonica cultivar-group)] gi|116311072|emb|CAH68002.1| OSIGBa0157K09-H0214G12.13 [Oryza sativa (indica cultivar-group)]
Unigene_0034	97	50	2	45	Os03g0146100 [Oryza sativa (japonica cultivar-group)] gi|1729971|sp|P50156|TIP11_ORYSA Probable aquaporin TIP1.1 (Tonoplast intrinsic protein 1.1) (OsTIP1.1) (rTIP1) gi|15451613|gb|AAK98737.1|AC090485_16 Tonoplast intrinsic protein [Oryza sativa] gi|47399
Unigene_0035	81	35	15	31	G1/S-specific cyclin C-type gi|1695698|dbj|BAA13181.1| C-type cyclin [Oryza sativa (japonica cultivar-group)]
Unigene_0036	80	39	7	34	OSJNBa0079A21.14 [Oryza sativa (japonica cultivar-group)]
Unigene_0037	79	35	20	24	differentiation embryo protein 31 [Oryza sativa (indica cultivar-group)]
Unigene_0038	79	25	42	12	Os11g0660500 [Oryza sativa (japonica cultivar-group)] gi|549063|sp|P35681|TCTP_ORYSA Translationally-controlled tumor protein homolog (TCTP) gi|303835|dbj|BAA02151.1| 21kd polypeptide [Oryza sativa (japonica cultivar-group)] gi|77552402|gb|ABA95199.1| Tra
Unigene_0039	78	10	61	7	Os07g0529800 [Oryza sativa (japonica cultivar-group)] gi|462195|sp|P33278|SUI1_ORYSA Protein translation factor SUI1 homolog (Protein GOS2) (Translational initiation factor 1) (Protein eIF1) gi|14194275|gb|AAK56324.1|AF380357_1 translational initiation fa
Unigene_0040	77	28	6	43	Os01g0705200 [Oryza sativa (japonica cultivar-group)] gi|13872923|dbj|BAB44029.1| WSI18 protein induced by water stress [Oryza sativa (japonica cultivar-group)] gi|19571082|dbj|BAB86507.1| WSI18 protein induced by water stress [Oryza sativa (japonica cult
Unigene_0041	75	20	31	24	Os02g0465900 [Oryza sativa (japonica cultivar-group)] gi|47497507|dbj|BAD19560.1| putative OsCTTP [Oryza sativa (japonica cultivar-group)] gi|113536342|dbj|BAF08725.1| Os02g0465900 [Oryza sativa (japonica cultivar-group)]
Unigene_0042	75	31	15	29	putative globulin (with alternative splicing) [Oryza sativa (japonica cultivar-group)] gi|108710244|gb|ABF98039.1| Cupin family protein, expressed [Oryza sativa (japonica cultivar-group)]
Unigene_0043	73	13	45	15	hypothetical protein [Oryza sativa (japonica cultivar-group)]
Unigene_0044	73	28	17	28	Os03g0793700 [Oryza sativa (japonica cultivar-group)] gi|49457924|gb|AAO37963.2| putative globulin [Oryza sativa (japonica cultivar-group)] gi|108711519|gb|ABF99314.1| Cupin family protein, expressed [Oryza sativa (japonica cultivar-group)] gi|113550004|d
Unigene_0045	73	22	8	43	Os03g0141200 [Oryza sativa (japonica cultivar-group)] gi|108706110|gb|ABF93905.1| Beta-amylase, putative, expressed [Oryza sativa (japonica cultivar-group)] gi|113547397|dbj|BAF10840.1| Os03g0141200 [Oryza sativa (japonica cultivar-group)]
Unigene_0046	70	32	12	26	unknown protein [Oryza sativa (japonica cultivar-group)]
Unigene_0047	64	27	11	26	Os11g0454000 [Oryza sativa (japonica cultivar-group)] gi|85681929|sp|P22912|DH16C_ORYSA Dehydrin Rab16C gi|62734022|gb|AAX96131.1| dehydrin rab 16c [Oryza sativa (japonica cultivar-group)] gi|77550694|gb|ABA93491.1| Dehydrin family protein, expressed [Ory
Unigene_0048	63	21	9	33	Os03g0168100 [Oryza sativa (japonica cultivar-group)] gi|19071621|gb|AAL84288.1|AC073556_5 putative embryo-specific protein [Oryza sativa (japonica cultivar-group)] gi|108706383|gb|ABF94178.1| Late embryogenesis abundant protein, expressed [Oryza sativa (
Unigene_0049	62	12	34	16	Os08g0104400 [Oryza sativa (japonica cultivar-group)] gi|50725712|dbj|BAD33178.1| unknown protein [Oryza sativa (japonica cultivar-group)] gi|113622747|dbj|BAF22692.1| Os08g0104400 [Oryza sativa (japonica cultivar-group)]
Unigene_0050	60	24	22	14	Os05g0562200 [Oryza sativa (japonica cultivar-group)] gi|51854269|gb|AAU10650.1| unknown protein [Oryza sativa (japonica cultivar-group)] gi|113579870|dbj|BAF18233.1| Os05g0562200 [Oryza sativa (japonica cultivar-group)]
Unigene_0051	57	17	16	24	Os01g0907600 [Oryza sativa (japonica cultivar-group)] gi|5761329|dbj|BAA83473.1| cysteine endopeptidase [Oryza sativa] gi|20804884|dbj|BAB92565.1| cysteine endopeptidase [Oryza sativa (japonica cultivar-group)] gi|56785107|dbj|BAD82745.1| putative cystein
Unigene_0052	55	21	7	27	Os03g0322900 [Oryza sativa (japonica cultivar-group)] gi|108707889|gb|ABF95684.1| Late embryogenesis abundant protein, expressed [Oryza sativa (japonica cultivar-group)] gi|113548441|dbj|BAF11884.1| Os03g0322900 [Oryza sativa (japonica cultivar-group)]
Unigene_0053	55	8	34	13	Os02g0161900 [Oryza sativa (japonica cultivar-group)] gi|115469558|ref|NP_001058378.1| Os06g0681400 [Oryza sativa (japonica cultivar-group)] gi|6013289|gb|AAF01315.1|AF184279_1 polyubiquitin [Oryza sativa] gi|6013291|gb|AAF01316.1|AF184280_1 polyubiquitin
Unigene_0054	51	12	4	35	Os01g0749000 [Oryza sativa (japonica cultivar-group)] gi|14209547|dbj|BAB56043.1| lipoprotein-like [Oryza sativa (japonica cultivar-group)] gi|113533775|dbj|BAF06158.1| Os01g0749000 [Oryza sativa (japonica cultivar-group)]
Unigene_0055	50	4	6	40	Os03g0245800 [Oryza sativa (japonica cultivar-group)] gi|108707148|gb|ABF94943.1| Small heat shock protein, chloroplast precursor, putative, expressed [Oryza sativa (japonica cultivar-group)] gi|113548012|dbj|BAF11455.1| Os03g0245800 [Oryza sativa (japoni
Unigene_0056	48	25	13	10	Os06g0728000 [Oryza sativa (japonica cultivar-group)] gi|3885888|gb|AAC78104.1| high mobility group protein [Oryza sativa] gi|23345287|gb|AAN28722.1| HMG1 protein [Oryza sativa (indica cultivar-group)] gi|30267833|gb|AAP21609.1| HMGB1 [Oryza sativa (indic
Unigene_0057	46	15	15	16	Os05g0169100 [Oryza sativa (japonica cultivar-group)] gi|109940145|sp|P45636|RL102_ORYSA 60S ribosomal protein L10-2 (Putative tumor suppressor SG12) (Protein QM1) gi|1293784|gb|AAA98698.1| similar to human QM protein, a putative tumor supressor, and to m
Unigene_0058	46	13	15	18	Os01g0111600 [Oryza sativa (japonica cultivar-group)] gi|13486648|dbj|BAB39886.1| putative SP2G [Oryza sativa (japonica cultivar-group)] gi|113531337|dbj|BAF03720.1| Os01g0111600 [Oryza sativa (japonica cultivar-group)]
Unigene_0059	44	16	12	16	Os10g0505900 [Oryza sativa (japonica cultivar-group)] gi|78708883|gb|ABB47858.1| expressed protein [Oryza sativa (japonica cultivar-group)] gi|113639618|dbj|BAF26923.1| Os10g0505900 [Oryza sativa (japonica cultivar-group)]
Unigene_0060	41	28	2	11	Os06g0128400 [Oryza sativa (japonica cultivar-group)] gi|113594712|dbj|BAF18586.1| Os06g0128400 [Oryza sativa (japonica cultivar-group)]
Unigene_0061	40	12	6	22	Os03g0316200 [Oryza sativa (japonica cultivar-group)] gi|108707826|gb|ABF95621.1| galactinol synthase 3, putative, expressed [Oryza sativa (japonica cultivar-group)] gi|113548410|dbj|BAF11853.1| Os03g0316200 [Oryza sativa (japonica cultivar-group)]
Unigene_0062	40	8	18	14	Os05g0569500 [Oryza sativa (japonica cultivar-group)] gi|4105683|gb|AAD02495.1| unknown [Oryza sativa] gi|4105692|gb|AAD02496.1| embryo-specific protein [Oryza sativa subsp. indica] gi|113579915|dbj|BAF18278.1| Os05g0569500 [Oryza sativa (japonica cultiva
Unigene_0063	40	5	4	31	OSIGBa0140O07.3 [Oryza sativa (indica cultivar-group)]
Unigene_0064	40	9	11	20	Os05g0468800 [Oryza sativa (japonica cultivar-group)] gi|48843750|gb|AAT47009.1| putative cold regulated protein [Oryza sativa (japonica cultivar-group)] gi|113579353|dbj|BAF17716.1| Os05g0468800 [Oryza sativa (japonica cultivar-group)]
Unigene_0065	39	24	5	10	Os03g0577000 [Oryza sativa (japonica cultivar-group)] gi|38093738|gb|AAR10854.1| putative ribosomal protein [Oryza sativa (japonica cultivar-group)] gi|108709465|gb|ABF97260.1| 40S ribosomal protein S3, putative, expressed [Oryza sativa (japonica cultivar
Unigene_0066	39	15	5	19	Os03g0815100 [Oryza sativa (japonica cultivar-group)] gi|40786563|gb|AAR89838.1| putative NAC-domain protein [Oryza sativa (japonica cultivar-group)] gi|46849874|gb|AAT02360.1| NAC transcription factor [Oryza sativa (japonica cultivar-group)] gi|108711741
Unigene_0067	38	7	25	6	Os05g0568100 [Oryza sativa (japonica cultivar-group)] gi|51038122|gb|AAT93925.1| putative iron-sulfur cluster assembly complex protein [Oryza sativa (japonica cultivar-group)] gi|51854290|gb|AAU10671.1| putative nifU-like protein [Oryza sativa (japonica c
Unigene_0068	38	5	18	15	Os12g0147200 [Oryza sativa (japonica cultivar-group)] gi|77552993|gb|ABA95789.1| expressed protein [Oryza sativa (japonica cultivar-group)] gi|113648660|dbj|BAF29172.1| Os12g0147200 [Oryza sativa (japonica cultivar-group)]
Unigene_0069	38	12	13	13	Os06g0170500 [Oryza sativa (japonica cultivar-group)] gi|55773636|dbj|BAD72175.1| RRM-containing RNA-binding protein-like [Oryza sativa (japonica cultivar-group)] gi|113594971|dbj|BAF18845.1| Os06g0170500 [Oryza sativa (japonica cultivar-group)]
Unigene_0070	38	17	17	4	Os01g0652600 [Oryza sativa (japonica cultivar-group)] gi|55297085|dbj|BAD68706.1| putative ketol-acid reductoisomerase precursor [Oryza sativa (japonica cultivar-group)] gi|113533269|dbj|BAF05652.1| Os01g0652600 [Oryza sativa (japonica cultivar-group)]
Unigene_0071	38	7	26	5	Os03g0419100 [Oryza sativa (japonica cultivar-group)] gi|108708853|gb|ABF96648.1| expressed protein [Oryza sativa (japonica cultivar-group)] gi|113548849|dbj|BAF12292.1| Os03g0419100 [Oryza sativa (japonica cultivar-group)]
Unigene_0072	38	8	17	13	putative late embryogenesis-abundant protein [Oryza sativa (japonica cultivar-group)] gi|20804408|dbj|BAB92106.1| putative late embryogenesis-abundant protein [Oryza sativa (japonica cultivar-group)]
Unigene_0073	38	26	3	9	Os08g0127900 [Oryza sativa (japonica cultivar-group)] gi|42407716|dbj|BAD08864.1| putative early embryogenesis protein [Oryza sativa (japonica cultivar-group)] gi|113622876|dbj|BAF22821.1| Os08g0127900 [Oryza sativa (japonica cultivar-group)]
Unigene_0074	37	16	5	16	Os10g0492600 [Oryza sativa (japonica cultivar-group)] gi|75309862|sp|Q9FWV6|TIP31_ORYSA Probable aquaporin TIP3.1 (Tonoplast intrinsic protein 3.1) (OsTIP3.1) gi|10140710|gb|AAG13544.1|AC023240_17 putative beta-tonoplast intrinsic protein [Oryza sativa (j
Unigene_0075	36	13	0	23	hypothetical protein NitaMp073 [Nicotiana tabacum] gi|56806578|dbj|BAD83479.1| hypothetical protein [Nicotiana tabacum]
Unigene_0076	36	8	23	5	Os05g0111300 [Oryza sativa (japonica cultivar-group)] gi|2497904|sp|P93433|MT22_ORYSA Metallothionein-like protein type 2 gi|1667588|gb|AAB18814.1| metallothionein-like protein [Oryza sativa] gi|2326785|emb|CAA69845.1| metallothionein-like protein [Oryza
Unigene_0077	35	21	9	5	Os02g0611200 [Oryza sativa (japonica cultivar-group)] gi|6646868|emb|CAB64600.1| S-adenosylmethionine decarboxylase 2 [Oryza sativa (japonica cultivar-group)] gi|47497185|dbj|BAD19232.1| S-adenosylmethionine decarboxylase 2 [Oryza sativa (japonica cultiva
Unigene_0078	35	13	14	8	Os07g0614500 [Oryza sativa (japonica cultivar-group)] gi|6166140|sp|Q40680|EF1D1_ORYSA Elongation factor 1-delta 1 (EF-1-delta 1) (Elongation factor 1B-beta 1) (eEF-1B beta 1) gi|432368|dbj|BAA04903.1| elongation factor 1 beta [Oryza sativa (japonica cult
Unigene_0079	34	19	7	8	Os07g0616600 [Oryza sativa (japonica cultivar-group)] gi|33146943|dbj|BAC79991.1| putative 40S ribosomal protein [Oryza sativa (japonica cultivar-group)] gi|113611813|dbj|BAF22191.1| Os07g0616600 [Oryza sativa (japonica cultivar-group)]
Unigene_0080	34	12	16	6	putative ribosomal protein L5 [Oryza sativa (japonica cultivar-group)]
Unigene_0081	34	12	3	19	Os02g0250600 [Oryza sativa (japonica cultivar-group)] gi|47497112|dbj|BAD19162.1| putative late embryogenesis abundant domain-containing protein [Oryza sativa (japonica cultivar-group)] gi|113535976|dbj|BAF08359.1| Os02g0250600 [Oryza sativa (japonica cul
Unigene_0082	33	6	13	14	Os08g0130500 [Oryza sativa (japonica cultivar-group)] gi|730580|sp|P41095|RLA0_ORYSA 60S acidic ribosomal protein P0 gi|455401|dbj|BAA04668.1| acidic ribosomal protein P0 [Oryza sativa (japonica cultivar-group)] gi|29467534|dbj|BAC66723.1| 60S acidic ribo
Unigene_0083	33	8	20	5	Os02g0644000 [Oryza sativa (japonica cultivar-group)] gi|113537093|dbj|BAF09476.1| Os02g0644000 [Oryza sativa (japonica cultivar-group)]
Unigene_0084	33	11	13	9	Os11g0210300 [Oryza sativa (japonica cultivar-group)] gi|78099747|sp|P20306|ADH1_ORYSA Alcohol dehydrogenase 1 gi|6979321|gb|AAF34414.1|AF172282_3 alcohol dehydrogenase 1 [Oryza sativa] gi|34787301|dbj|BAC87759.1| alcohol dehydrogenase I [Oryza rufipogon]
Unigene_0085	33	11	8	14	aldolase C-1 [Oryza sativa] gi|790970|dbj|BAA08830.1| aldolase C-1 [Oryza sativa] gi|56785093|dbj|BAD82731.1| fructose-bisphosphate aldolase isoenzyme C-1 [Oryza sativa (japonica cultivar-group)]
Unigene_0086	32	19	3	10	Os02g0519900 [Oryza sativa (japonica cultivar-group)] gi|49387779|dbj|BAD26337.1| putative elongation factor 2 [Oryza sativa (japonica cultivar-group)] gi|113536503|dbj|BAF08886.1| Os02g0519900 [Oryza sativa (japonica cultivar-group)]
Unigene_0087	32	11	0	21	Os05g0171900 [Oryza sativa (japonica cultivar-group)] gi|52353771|gb|AAU44337.1| unknown protein [Oryza sativa (japonica cultivar-group)] gi|113578327|dbj|BAF16690.1| Os05g0171900 [Oryza sativa (japonica cultivar-group)]
Unigene_0088	31	12	11	8	Os03g0158500 [Oryza sativa (japonica cultivar-group)] gi|108706280|gb|ABF94075.1| YT521-B-like family protein, expressed [Oryza sativa (japonica cultivar-group)] gi|113547493|dbj|BAF10936.1| Os03g0158500 [Oryza sativa (japonica cultivar-group)]
Unigene_0089	31	14	8	9	Os03g0576700 [Oryza sativa (japonica cultivar-group)] gi|18873677|emb|CAC81268.1| putative cold-induced protein [Oryza sativa (indica cultivar-group)] gi|32493112|gb|AAP85547.1| ribosomal protein large subunit 13 [Oryza sativa (japonica cultivar-group)] g
Unigene_0090	31	2	24	5	Os06g0110200 [Oryza sativa (japonica cultivar-group)] gi|25553543|dbj|BAC24819.1| unknown protein [Oryza sativa (japonica cultivar-group)] gi|31158378|dbj|BAC76995.1| unknown protein [Oryza sativa (japonica cultivar-group)] gi|113594621|dbj|BAF18495.1| Os
Unigene_0091	31	6	14	11	Os05g0489600 [Oryza sativa (japonica cultivar-group)] gi|1703380|sp|P51823|ARF2_ORYSA ADP-ribosylation factor 2 gi|1132483|dbj|BAA04607.1| ADP-ribosylation factor [Oryza sativa (japonica cultivar-group)] gi|13646976|dbj|BAB41081.1| ADP-ribosylation factor
Unigene_0092	31	16	9	6	Os01g0507700 [Oryza sativa (japonica cultivar-group)] gi|22093576|dbj|BAC06873.1| farnesylated protein 2-like [Oryza sativa (japonica cultivar-group)] gi|113532685|dbj|BAF05068.1| Os01g0507700 [Oryza sativa (japonica cultivar-group)]
Unigene_0093	30	8	5	17	Cupin family protein, expressed [Oryza sativa (japonica cultivar-group)]
Unigene_0094	30	10	4	16	Os03g0115200 [Oryza sativa (japonica cultivar-group)] gi|108705847|gb|ABF93642.1| YOR3513c, putative, expressed [Oryza sativa (japonica cultivar-group)] gi|113547221|dbj|BAF10664.1| Os03g0115200 [Oryza sativa (japonica cultivar-group)]
Unigene_0095	30	17	7	6	Os07g0490600 [Oryza sativa (japonica cultivar-group)] gi|33146999|dbj|BAC80071.1| putative p53 binding protein [Oryza sativa (japonica cultivar-group)] gi|113611212|dbj|BAF21590.1| Os07g0490600 [Oryza sativa (japonica cultivar-group)]
Unigene_0096	30	11	8	11	Os07g0671800 [Oryza sativa (japonica cultivar-group)] gi|113612137|dbj|BAF22515.1| Os07g0671800 [Oryza sativa (japonica cultivar-group)]
Unigene_0097	30	19	1	10	Novel
Unigene_0098	29	13	10	6	Os03g0200500 [Oryza sativa (japonica cultivar-group)] gi|1350986|sp|P49397|RS3A_ORYSA 40S ribosomal protein S3a (CYC07 protein) gi|483431|dbj|BAA05059.1| cyc07 [Oryza sativa] gi|108706696|gb|ABF94491.1| 40S ribosomal protein S3a, putative, expressed [Oryz
Unigene_0099	29	8	7	14	Os02g0489400 [Oryza sativa (japonica cultivar-group)] gi|109940162|sp|P49199|RS8_ORYSA 40S ribosomal protein S8 gi|47848087|dbj|BAD21871.1| putative 40S ribosomal protein S8 [Oryza sativa (japonica cultivar-group)] gi|47848093|dbj|BAD21876.1| putative 40S
Unigene_0100	29	12	10	7	water channel protein [Oryza sativa (japonica cultivar-group)]
Unigene_0101	29	8	4	17	Os07g0675200 [Oryza sativa (japonica cultivar-group)] gi|113612157|dbj|BAF22535.1| Os07g0675200 [Oryza sativa (japonica cultivar-group)]
Unigene_0102	28	5	19	4	Os03g0111300 [Oryza sativa (japonica cultivar-group)] gi|110832071|sp|P83210|NLTPX_ORYSA Nonspecific lipid-transfer protein 2 precursor (nsLTP2) (7 kDa lipid transfer protein) gi|108705803|gb|ABF93598.1| Nonspecific lipid-transfer protein 2, putative, exp
Unigene_0103	27	14	5	8	Os08g0234000 [Oryza sativa (japonica cultivar-group)] gi|38637548|dbj|BAD03800.1| putative 60S ribosomal protein L7 [Oryza sativa (japonica cultivar-group)] gi|113623279|dbj|BAF23224.1| Os08g0234000 [Oryza sativa (japonica cultivar-group)]
Unigene_0104	27	5	15	7	hypothetical protein [Triticum aestivum]
Unigene_0105	27	9	4	14	Putative r40c1 protein - rice [Oryza sativa (japonica cultivar-group)]
Unigene_0106	27	5	7	15	Os05g0595100 [Oryza sativa (japonica cultivar-group)] gi|21715990|dbj|BAC02925.1| UDP-glucose 4-epimerase [Oryza sativa (japonica cultivar-group)] gi|55733876|gb|AAV59383.1| UDP-glucose 4-epimerase [Oryza sativa (japonica cultivar-group)] gi|113580063|dbj
Unigene_0107	27	4	9	14	Os04g0244800 [Oryza sativa (japonica cultivar-group)] gi|38346843|emb|CAD39925.2| OSJNBa0091C12.3 [Oryza sativa (japonica cultivar-group)] gi|113563875|dbj|BAF14218.1| Os04g0244800 [Oryza sativa (japonica cultivar-group)] gi|116310998|emb|CAH67932.1| H021
Unigene_0108	27	4	11	12	Os12g0464400 [Oryza sativa (japonica cultivar-group)] gi|113649247|dbj|BAF29759.1| Os12g0464400 [Oryza sativa (japonica cultivar-group)]
Unigene_0109	26	12	5	9	Os12g0167900 [Oryza sativa (japonica cultivar-group)] gi|548770|sp|P35684|RL3_ORYSA 60S ribosomal protein L3 gi|303853|dbj|BAA02155.1| ribosomal protein L3 [Oryza sativa (japonica cultivar-group)] gi|77553113|gb|ABA95909.1| 60S ribosomal protein L3, putat
Unigene_0110	26	7	11	8	H0818E04.14 [Oryza sativa (indica cultivar-group)]
Unigene_0111	26	12	0	14	Os03g0699000 [Oryza sativa (japonica cultivar-group)] gi|109939731|sp|Q40646|OLEO2_ORYSA Oleosin 18 kDa (OSE721) gi|28273373|gb|AAO38459.1| oleosin [Oryza sativa (japonica cultivar-group)] gi|108710579|gb|ABF98374.1| Oleosin family protein, expressed [Ory
Unigene_0112	26	8	11	7	H0823A09.7 [Oryza sativa (indica cultivar-group)] gi|116310279|emb|CAH67298.1| OSIGBa0102D10.1 [Oryza sativa (indica cultivar-group)]
Unigene_0113	26	2	18	6	Os03g0133100 [Oryza sativa (japonica cultivar-group)] gi|108706035|gb|ABF93830.1| expressed protein [Oryza sativa (japonica cultivar-group)] gi|113547344|dbj|BAF10787.1| Os03g0133100 [Oryza sativa (japonica cultivar-group)]
Unigene_0114	26	4	1	21	Novel
Unigene_0115	26	5	5	16	U2 snRNP auxiliary factor, small subunit [Oryza sativa]
Unigene_0116	26	4	16	6	Os09g0127700 [Oryza sativa (japonica cultivar-group)] gi|47848522|dbj|BAD22375.1| unknown protein [Oryza sativa (japonica cultivar-group)] gi|113630844|dbj|BAF24525.1| Os09g0127700 [Oryza sativa (japonica cultivar-group)]
Unigene_0117	25	5	9	11	Os02g0220500 [Oryza sativa (japonica cultivar-group)] gi|46806490|dbj|BAD17614.1| putative elongation factor 1-gamma [Oryza sativa (japonica cultivar-group)] gi|113535848|dbj|BAF08231.1| Os02g0220500 [Oryza sativa (japonica cultivar-group)]
Unigene_0118	25	13	4	8	Os12g0525300 [Oryza sativa (japonica cultivar-group)] gi|113649411|dbj|BAF29923.1| Os12g0525300 [Oryza sativa (japonica cultivar-group)]
Unigene_0119	25	12	8	5	Os01g0954400 [Oryza sativa (japonica cultivar-group)] gi|15528816|dbj|BAB64711.1| RING finger-like protein [Oryza sativa (japonica cultivar-group)] gi|20161860|dbj|BAB90773.1| RING finger-like protein [Oryza sativa (japonica cultivar-group)] gi|113534963|
Unigene_0120	25	2	19	4	glyoxalase family protein, expressed [Oryza sativa (japonica cultivar-group)]
Unigene_0121	25	16	2	7	Os06g0701100 [Oryza sativa (japonica cultivar-group)] gi|97536398|sp|P35683|IF4A_ORYSA Eukaryotic initiation factor 4A (ATP-dependent RNA helicase eIF4A) (eIF-4A) gi|53791892|dbj|BAD54014.1| eukaryotic initiation factor 4A [Oryza sativa (japonica cultivar
Unigene_0122	24	7	12	5	Os05g0474600 [Oryza sativa (japonica cultivar-group)] gi|52353678|gb|AAU44244.1| putative aldose reductase [Oryza sativa (japonica cultivar-group)] gi|113579377|dbj|BAF17740.1| Os05g0474600 [Oryza sativa (japonica cultivar-group)]
Unigene_0123	23	8	6	9	Os01g0736900 [Oryza sativa (japonica cultivar-group)] gi|20160502|dbj|BAB89453.1| putative 24 kDa seed maturation protein [Oryza sativa (japonica cultivar-group)] gi|113533708|dbj|BAF06091.1| Os01g0736900 [Oryza sativa (japonica cultivar-group)]
Unigene_0124	23	16	5	2	Os01g0760600 [Oryza sativa (japonica cultivar-group)] gi|57900353|dbj|BAD87343.1| putative aspartate aminotransferase [Oryza sativa (japonica cultivar-group)] gi|113533848|dbj|BAF06231.1| Os01g0760600 [Oryza sativa (japonica cultivar-group)]
Unigene_0125	23	8	5	10	Os01g0772900 [Oryza sativa (japonica cultivar-group)] gi|53793355|dbj|BAD52936.1| putative homocysteine S-methyltransferase 4 [Oryza sativa (japonica cultivar-group)] gi|56785223|dbj|BAD82075.1| putative homocysteine S-methyltransferase 4 [Oryza sativa (j
Unigene_0126	23	11	8	4	Os08g0191700 [Oryza sativa (japonica cultivar-group)] gi|84029333|sp|Q948T6|LGUL_ORYSA Lactoylglutathione lyase (Methylglyoxalase) (Aldoketomutase) (Glyoxalase I) (Glx I) (Ketone-aldehyde mutase) (S-D-lactoylglutathione methylglyoxal lyase) (Allergen Ory
Unigene_0127	22	8	6	8	S-adenosylmethionine synthetase 2 (Methionine adenosyltransferase 2) (AdoMet synthetase 2) gi|1778821|gb|AAC05590.1| S-adenosyl-L-methionine synthetase [Oryza sativa] gi|29027806|dbj|BAC65881.1| putative methionine adenosyltransferase [Oryza sativa (japon
Unigene_0128	22	5	15	2	Os01g0743500 [Oryza sativa (japonica cultivar-group)] gi|38261493|gb|AAR15892.1| cytosolic NADP malic enzyme [Oryza sativa (indica cultivar-group)] gi|57899974|dbj|BAD87910.1| cytosolic NADP malic enzyme [Oryza sativa (japonica cultivar-group)] gi|1135337
Unigene_0129	22	6	4	12	Os09g0433900 [Oryza sativa (japonica cultivar-group)] gi|50726035|dbj|BAD33560.1| putative alanine aminotransferase [Oryza sativa (japonica cultivar-group)] gi|113631481|dbj|BAF25162.1| Os09g0433900 [Oryza sativa (japonica cultivar-group)]
Unigene_0130	21	7	13	1	Os05g0498700 [Oryza sativa (japonica cultivar-group)] gi|48475219|gb|AAT44288.1| putative B2 protein [Oryza sativa (japonica cultivar-group)] gi|51038049|gb|AAT93853.1| unknown protein [Oryza sativa (japonica cultivar-group)] gi|113579502|dbj|BAF17865.1|
Unigene_0131	21	6	7	8	Os03g0154700 [Oryza sativa (japonica cultivar-group)] gi|115486177|ref|NP_001068232.1| Os11g0602500 [Oryza sativa (japonica cultivar-group)] gi|115486179|ref|NP_001068233.1| Os11g0602600 [Oryza sativa (japonica cultivar-group)] gi|77551802|gb|ABA94599.1|
Unigene_0132	21	12	2	7	Os04g0281900 [Oryza sativa (japonica cultivar-group)] gi|113563937|dbj|BAF14280.1| Os04g0281900 [Oryza sativa (japonica cultivar-group)]
Unigene_0133	21	5	5	11	Os04g0670200 [Oryza sativa (japonica cultivar-group)] gi|113565782|dbj|BAF16125.1| Os04g0670200 [Oryza sativa (japonica cultivar-group)]
Unigene_0134	21	7	6	8	Os08g0326400 [Oryza sativa (japonica cultivar-group)] gi|115480049|ref|NP_001063618.1| Os09g0507800 [Oryza sativa (japonica cultivar-group)] gi|548774|sp|P35685|RL7A_ORYSA 60S ribosomal protein L7a gi|303855|dbj|BAA02156.1| ribosomal protein L7A [Oryza sa
Unigene_0135	21	4	14	3	Chain A, Solution Structure Of Thioredoxin Type H From Oryza Sativa
Unigene_0136	20	8	9	3	Os03g0710800 [Oryza sativa (japonica cultivar-group)] gi|76789644|sp|Q06967|14336_ORYSA 14-3-3-like protein GF14-F (G-box factor 14-3-3 homolog F) (OsGF14a) (14-3-3-like protein S94) (Stress-regulated 14-3-3 protein) (SR14-3-3) gi|62733539|gb|AAX95656.1|
Unigene_0137	20	6	6	8	ETHYLENE-INSENSITIVE3-like 1 protein, putative, expressed [Oryza sativa (japonica cultivar-group)]
Unigene_0138	20	10	6	4	Os03g0599800 [Oryza sativa (japonica cultivar-group)] gi|10442698|gb|AAG17438.1|AF294725_1 reversibly glycosylated polypeptide [Oryza sativa] gi|22795245|gb|AAN08217.1| reversibly glycosylated polypeptide [Oryza sativa (japonica cultivar-group)] gi|108709
Unigene_0139	20	5	3	12	Os03g0381500 [Oryza sativa (japonica cultivar-group)] gi|40882691|gb|AAR96232.1| expressed protein [Oryza sativa (japonica cultivar-group)] gi|108708479|gb|ABF96274.1| expressed protein [Oryza sativa (japonica cultivar-group)] gi|113548713|dbj|BAF12156.1|
Unigene_0140	20	8	7	5	unnamed protein product [Oryza sativa (japonica cultivar-group)]
Unigene_0141	19	3	3	13	Os02g0758000 [Oryza sativa (japonica cultivar-group)] gi|46805691|dbj|BAD17092.1| putative low molecular weight heat shock protein [Oryza sativa (japonica cultivar-group)] gi|113537706|dbj|BAF10089.1| Os02g0758000 [Oryza sativa (japonica cultivar-group)]
Unigene_0142	18	8	4	6	Os03g0337800 [Oryza sativa (japonica cultivar-group)] gi|108708037|gb|ABF95832.1| 60S ribosomal protein L19-1, putative, expressed [Oryza sativa (japonica cultivar-group)] gi|113548522|dbj|BAF11965.1| Os03g0337800 [Oryza sativa (japonica cultivar-group)]
Unigene_0143	18	2	15	1	Os01g0253300 [Oryza sativa (japonica cultivar-group)] gi|62900360|sp|Q71VM4|IMA1A_ORYSA Importin alpha-1a subunit gi|3273243|dbj|BAA31165.1| NLS receptor [Oryza sativa] gi|3273245|dbj|BAA31166.1| NLS receptor [Oryza sativa (japonica cultivar-group)] gi|64
Unigene_0144	18	8	5	5	Os01g0275600 [Oryza sativa (japonica cultivar-group)] gi|6539559|dbj|BAA88176.1| putative zwille protein [Oryza sativa (japonica cultivar-group)] gi|113532253|dbj|BAF04636.1| Os01g0275600 [Oryza sativa (japonica cultivar-group)]
Unigene_0145	18	8	5	5	Os01g0764000 [Oryza sativa (japonica cultivar-group)] gi|57012739|sp|O82451|GSTH2_ORYSA Probable glutathione S-transferase GSTF2 (GST-II) gi|3746581|gb|AAC64007.1| glutathione S-transferase II [Oryza sativa] gi|15289890|dbj|BAB63585.1| putative glutathion
Unigene_0146	18	8	3	7	Os03g0183300 [Oryza sativa (japonica cultivar-group)] gi|15217288|gb|AAK92632.1|AC079633_12 Putative EREBP-like protein [Oryza sativa] gi|56567587|gb|AAV98703.1| BTH-induced ERF transcriptional factor 4 [Oryza sativa (indica cultivar-group)] gi|108706538|
Unigene_0147	18	10	2	6	Os09g0520700 [Oryza sativa (japonica cultivar-group)] gi|52076165|dbj|BAD46678.1| putative RNA helicase [Oryza sativa (japonica cultivar-group)] gi|113631935|dbj|BAF25616.1| Os09g0520700 [Oryza sativa (japonica cultivar-group)]
Unigene_0148	17	7	2	8	Os04g0610600 [Oryza sativa (japonica cultivar-group)] gi|38345795|emb|CAE03567.2| OSJNBa0085I10.12 [Oryza sativa (japonica cultivar-group)] gi|113565402|dbj|BAF15745.1| Os04g0610600 [Oryza sativa (japonica cultivar-group)] gi|116309969|emb|CAH66998.1| OSI
Unigene_0149	17	11	1	5	ALDH5F1 (SUCCINIC SEMIALDEHYDE DEHYDROGENASE); aldehyde dehydrogenase [Arabidopsis thaliana] gi|118575126|sp|Q9SAK4|SSDH_ARATH Succinate semialdehyde dehydrogenase, mitochondrial precursor (At-SSADH1) (NAD(+)-dependent succinic semialdehyde dehydrogenase)
Unigene_0150	17	5	5	7	Os08g0465800 [Oryza sativa (japonica cultivar-group)] gi|13111468|dbj|BAB32868.1| glutamate decarboxylase [Oryza sativa (japonica cultivar-group)] gi|13111472|dbj|BAB32870.1| glutamate decarboxylase [Oryza sativa (japonica cultivar-group)] gi|42409425|dbj
Unigene_0151	17	4	2	11	Os02g0530600 [Oryza sativa (japonica cultivar-group)] gi|118573102|sp|Q0E0Q3|PARP3_ORYSA Poly [ADP-ribose] polymerase 3 (PARP-3) (ADPRT 3) (NAD(+) ADP-ribosyltransferase 3) (Poly[ADP-ribose] synthetase 3) gi|113536552|dbj|BAF08935.1| Os02g0530600 [Oryza s
Unigene_0152	17	10	2	5	14-3-3-like protein GF14-D (G-box factor 14-3-3 homolog D) gi|1519253|gb|AAB07458.1| GF14-d protein gi|77551433|gb|ABA94230.1| 14-3-3, putative, expressed [Oryza sativa (japonica cultivar-group)]
Unigene_0153	17	3	10	4	Os02g0788400 [Oryza sativa (japonica cultivar-group)] gi|47497762|dbj|BAD19862.1| putative initiation factor 3g [Oryza sativa (japonica cultivar-group)] gi|113537878|dbj|BAF10261.1| Os02g0788400 [Oryza sativa (japonica cultivar-group)]
Unigene_0154	17	10	1	6	DNA-binding factor of bZIP class
Unigene_0155	16	7	3	6	Os02g0591700 [Oryza sativa (japonica cultivar-group)] gi|46805164|dbj|BAD17436.1| putative 60S ribosomal protein L6 (RPL6C) [Oryza sativa (japonica cultivar-group)] gi|50726469|dbj|BAD34078.1| putative 60S ribosomal protein L6 (RPL6C) [Oryza sativa (japon
Unigene_0156	16	6	7	3	Os02g0321900 [Oryza sativa (japonica cultivar-group)] gi|50252685|dbj|BAD28853.1| putative ribosomal protein L10a [Oryza sativa (japonica cultivar-group)] gi|113536221|dbj|BAF08604.1| Os02g0321900 [Oryza sativa (japonica cultivar-group)]
Unigene_0157	16	5	7	4	Os01g0919900 [Oryza sativa (japonica cultivar-group)] gi|113534746|dbj|BAF07129.1| Os01g0919900 [Oryza sativa (japonica cultivar-group)]
Unigene_0158	16	3	9	4	Os06g0326700 [Oryza sativa (japonica cultivar-group)] gi|50725740|dbj|BAD33251.1| putative mono- or diacylglycerol acyltransferase [Oryza sativa (japonica cultivar-group)] gi|50725979|dbj|BAD33505.1| putative mono- or diacylglycerol acyltransferase [Oryza
Unigene_0159	16	6	1	9	Os09g0370300 [Oryza sativa (japonica cultivar-group)] gi|49389107|dbj|BAD26386.1| putative succinate dehydrogenase [Oryza sativa (japonica cultivar-group)] gi|113631251|dbj|BAF24932.1| Os09g0370300 [Oryza sativa (japonica cultivar-group)]
Unigene_0160	16	2	6	8	Os04g0591100 [Oryza sativa (japonica cultivar-group)] gi|113565282|dbj|BAF15625.1| Os04g0591100 [Oryza sativa (japonica cultivar-group)]
Unigene_0161	16	5	6	5	Os05g0137400 [Oryza sativa (japonica cultivar-group)] gi|78099760|sp|P42211|ASPRX_ORYSA Aspartic proteinase precursor gi|46485798|gb|AAS98423.1| aspartic proteinase [Oryza sativa (japonica cultivar-group)] gi|113578137|dbj|BAF16500.1| Os05g0137400 [Oryza
Unigene_0162	16	8	4	4	Os02g0718900 [Oryza sativa (japonica cultivar-group)] gi|399015|sp|P31691|ADT_ORYSA ADP,ATP carrier protein, mitochondrial precursor (ADP/ATP translocase) (Adenine nucleotide translocator) (ANT) gi|218145|dbj|BAA02161.1| ATP/ADP translocator [Oryza sativa
Unigene_0163	16	6	6	4	RNA recognition motif family protein, expressed [Oryza sativa (japonica cultivar-group)]
Unigene_0164	16	2	2	12	Os01g0184100 [Oryza sativa (japonica cultivar-group)] gi|55295926|dbj|BAD67794.1| putative 18kDa heat shock protein [Oryza sativa (japonica cultivar-group)] gi|75911506|gb|ABA29610.1| class II small heat shock protein [Oryza sativa (japonica cultivar-grou
Unigene_0165	16	5	8	3	Os01g0783200 [Oryza sativa (japonica cultivar-group)] gi|53791692|dbj|BAD53287.1| putative diacylglycerol kinase [Oryza sativa (japonica cultivar-group)] gi|113533983|dbj|BAF06366.1| Os01g0783200 [Oryza sativa (japonica cultivar-group)]
Unigene_0166	16	1	10	5	putative protein tyrosine-serine-threonine kinase [Oryza sativa (japonica cultivar-group)] gi|108706409|gb|ABF94204.1| serine/threonine-protein kinase NAK, putative, expressed [Oryza sativa (japonica cultivar-group)]
Unigene_0167	16	9	3	4	Os12g0567700 [Oryza sativa (japonica cultivar-group)] gi|77556802|gb|ABA99598.1| 60S ribosomal protein L2, putative, expressed [Oryza sativa (japonica cultivar-group)] gi|113649569|dbj|BAF30081.1| Os12g0567700 [Oryza sativa (japonica cultivar-group)]
Unigene_0168	16	3	9	4	Os03g0758800 [Oryza sativa (japonica cultivar-group)] gi|13236654|gb|AAK16176.1|AC079887_8 translation initiation factor 5A [Oryza sativa (japonica cultivar-group)] gi|14488377|gb|AAK63944.1|AC084282_25 translation initiation factor 5A [Oryza sativa (japo
Unigene_0169	16	7	3	6	Os01g0733200 [Oryza sativa (japonica cultivar-group)] gi|15624016|dbj|BAB68070.1| putative heat shock transcription factor 8 [Oryza sativa (japonica cultivar-group)] gi|20161000|dbj|BAB89933.1| putative heat shock transcription factor 8 [Oryza sativa (jap
Unigene_0170	16	1	4	11	Os05g0519700 [Oryza sativa (japonica cultivar-group)] gi|62510680|sp|Q6F2Y7|HS101_ORYSA Heat shock protein 101 gi|18033450|gb|AAL57165.1|AF332981_1 heat shock protein [Oryza sativa] gi|50080323|gb|AAT69657.1| putative heat shock protein HSP101 [Oryza sati
Unigene_0171	15	2	8	5	Os07g0622100 [Oryza sativa (japonica cultivar-group)] gi|22296425|dbj|BAC10193.1| putative 40S ribosomal protein S6 [Oryza sativa (japonica cultivar-group)] gi|113611849|dbj|BAF22227.1| Os07g0622100 [Oryza sativa (japonica cultivar-group)]
Unigene_0172	15	2	4	9	Os03g0719400 [Oryza sativa (japonica cultivar-group)] gi|50540691|gb|AAT77848.1| putative lipase [Oryza sativa (japonica cultivar-group)] gi|108710783|gb|ABF98578.1| hydrolase, alpha/beta fold family protein, expressed [Oryza sativa (japonica cultivar-gro
Unigene_0173	15	3	10	2	Os01g0149800 [Oryza sativa (japonica cultivar-group)] gi|2497903|sp|P94029|MT21_ORYSA Metallothionein-like protein type 2 gi|1752831|dbj|BAA14038.1| metallothionein-like protein [Oryza sativa (japonica cultivar-group)] gi|1815628|gb|AAC49627.1| metallothi
Unigene_0174	15	6	4	5	Os05g0542200 [Oryza sativa (japonica cultivar-group)] gi|55908884|gb|AAV67827.1| unknown protein [Oryza sativa (japonica cultivar-group)] gi|113579743|dbj|BAF18106.1| Os05g0542200 [Oryza sativa (japonica cultivar-group)]
Unigene_0175	15	3	6	6	Os06g0324400 [Oryza sativa (japonica cultivar-group)] gi|54290527|dbj|BAD61868.1| unknown protein [Oryza sativa (japonica cultivar-group)] gi|113595562|dbj|BAF19436.1| Os06g0324400 [Oryza sativa (japonica cultivar-group)]
Unigene_0176	15	8	5	2	Os05g0567100 [Oryza sativa (japonica cultivar-group)] gi|78099759|sp|Q42456|ASPR1_ORYSA Aspartic proteinase oryzasin-1 precursor gi|51854282|gb|AAU10663.1| aspartic proteinase oryzasin 1 precursor [Oryza sativa (japonica cultivar-group)] gi|113579899|dbj|
Unigene_0177	15	6	6	3	Os01g0719100 [Oryza sativa (japonica cultivar-group)] gi|57899891|dbj|BAD87761.1| zinc finger protein ZFP-like [Oryza sativa (japonica cultivar-group)] gi|113533612|dbj|BAF05995.1| Os01g0719100 [Oryza sativa (japonica cultivar-group)]
Unigene_0178	15	8	0	7	Os01g0135700 [Oryza sativa (japonica cultivar-group)] gi|113531481|dbj|BAF03864.1| Os01g0135700 [Oryza sativa (japonica cultivar-group)]
Unigene_0179	15	3	9	3	PREDICTED: hypothetical protein [Mus musculus] gi|94421121|ref|XP_001005376.1| PREDICTED: hypothetical protein [Mus musculus]
Unigene_0180	15	4	4	7	Os08g0327700 [Oryza sativa (japonica cultivar-group)] gi|38637202|dbj|BAD03453.1| putative seed maturation protein [Oryza sativa (japonica cultivar-group)] gi|38637366|dbj|BAD03626.1| putative seed maturation protein [Oryza sativa (japonica cultivar-group
Unigene_0181	15	4	6	5	Os02g0259900 [Oryza sativa (japonica cultivar-group)] gi|47497891|dbj|BAD20075.1| unknown protein [Oryza sativa (japonica cultivar-group)] gi|47497915|dbj|BAD20121.1| unknown protein [Oryza sativa (japonica cultivar-group)] gi|113536011|dbj|BAF08394.1| Os
Unigene_0182	15	6	2	7	Os06g0130800 [Oryza sativa (japonica cultivar-group)] gi|6006363|dbj|BAA84793.1| putative histone H1 [Oryza sativa (japonica cultivar-group)] gi|113594732|dbj|BAF18606.1| Os06g0130800 [Oryza sativa (japonica cultivar-group)]
Unigene_0183	15	3	9	3	Os07g0673100 [Oryza sativa (japonica cultivar-group)] gi|33146852|dbj|BAC79847.1| putative TGF(transfoming growth factor) beta inducible nuclear protein TINP1 [Oryza sativa (japonica cultivar-group)] gi|113612141|dbj|BAF22519.1| Os07g0673100 [Oryza sativa
Unigene_0184	15	7	4	4	Os02g0121300 [Oryza sativa (japonica cultivar-group)] gi|600767|gb|AAA57045.1| cyclophilin 2 gi|41052632|dbj|BAD08141.1| peptidylprolyl isomerase Cyp2 [Oryza sativa (japonica cultivar-group)] gi|41052745|dbj|BAD07601.1| peptidylprolyl isomerase Cyp2 [Oryz
Unigene_0185	15	4	10	1	DNA binding [Arabidopsis thaliana] gi|15238916|ref|NP_196659.1| DNA binding [Arabidopsis thaliana] gi|30692585|ref|NP_849529.1| DNA binding [Arabidopsis thaliana] gi|79326608|ref|NP_001031816.1| DNA binding [Arabidopsis thaliana] gi|115453351|ref|NP_00105
Unigene_0186	15	7	2	6	Os05g0373900 [Oryza sativa (japonica cultivar-group)] gi|46575977|gb|AAT01338.1| putative peptide chain release factor subunit 1 (eRF1) [Oryza sativa (japonica cultivar-group)] gi|49328143|gb|AAT58841.1| 'putative peptide chain release factor subunit 1 (e
Unigene_0187	15	7	5	3	Os07g0639800 [Oryza sativa (japonica cultivar-group)] gi|27261099|dbj|BAC45212.1| putative eukaryotic translation initiation factor 6 [Oryza sativa (japonica cultivar-group)] gi|113611953|dbj|BAF22331.1| Os07g0639800 [Oryza sativa (japonica cultivar-group
Unigene_0188	15	13	0	2	CHK1 checkpoint homolog (S. pombe) [Xenopus tropicalis]
Unigene_0189	14	5	7	2	Os12g0616200 [Oryza sativa (japonica cultivar-group)] gi|18140856|gb|AAL60450.1|AF402991_1 HUELLENLOS-like protein [Oryza sativa] gi|77557062|gb|ABA99858.1| ribosomal protein L14 containing protein, expressed [Oryza sativa (japonica cultivar-group)] gi|11
Unigene_0190	14	4	7	3	Os03g0586600 [Oryza sativa (japonica cultivar-group)] gi|50399946|gb|AAT76334.1| putative DNA-directed RNA polymerase II subunit [Oryza sativa (japonica cultivar-group)] gi|108709558|gb|ABF97353.1| DNA-directed RNA polymerases I, II, and III 14.4 kDa poly
Unigene_0191	14	3	6	5	Os02g0257200 [Oryza sativa (japonica cultivar-group)] gi|50252030|dbj|BAD27962.1| unknown protein [Oryza sativa (japonica cultivar-group)] gi|113536003|dbj|BAF08386.1| Os02g0257200 [Oryza sativa (japonica cultivar-group)]
Unigene_0192	14	2	11	1	Os01g0566900 [Oryza sativa (japonica cultivar-group)] gi|113532896|dbj|BAF05279.1| Os01g0566900 [Oryza sativa (japonica cultivar-group)]
Unigene_0193	14	5	5	4	Os03g0794900 [Oryza sativa (japonica cultivar-group)] gi|50400037|gb|AAT76425.1| expressed protein [Oryza sativa (japonica cultivar-group)] gi|108711534|gb|ABF99329.1| hydroxyproline-rich glycoprotein family protein, putative, expressed [Oryza sativa (jap
Unigene_0194	14	5	1	8	Os04g0386700 [Oryza sativa (japonica cultivar-group)] gi|38347228|emb|CAE05023.2| OSJNBa0044M19.10 [Oryza sativa (japonica cultivar-group)] gi|113564194|dbj|BAF14537.1| Os04g0386700 [Oryza sativa (japonica cultivar-group)]
Unigene_0195	14	5	1	8	Os10g0177200 [Oryza sativa (japonica cultivar-group)] gi|78707963|gb|ABB46938.1| 39 kDa EF-Hand containing protein, putative, expressed [Oryza sativa (japonica cultivar-group)] gi|113638852|dbj|BAF26157.1| Os10g0177200 [Oryza sativa (japonica cultivar-gro
Unigene_0196	14	5	3	6	Os02g0131300 [Oryza sativa (japonica cultivar-group)] gi|41052565|dbj|BAD07747.1| putative ATP synthase [Oryza sativa (japonica cultivar-group)] gi|113535321|dbj|BAF07704.1| Os02g0131300 [Oryza sativa (japonica cultivar-group)]
Unigene_0197	14	2	2	10	Os04g0390800 [Oryza sativa (japonica cultivar-group)] gi|113564214|dbj|BAF14557.1| Os04g0390800 [Oryza sativa (japonica cultivar-group)]
Unigene_0198	13	4	7	2	Os05g0565000 [Oryza sativa (japonica cultivar-group)] gi|50511482|gb|AAT77404.1| putative 60S ribosomal protein L18a [Oryza sativa (japonica cultivar-group)] gi|113579886|dbj|BAF18249.1| Os05g0565000 [Oryza sativa (japonica cultivar-group)]
Unigene_0199	13	2	9	2	Os01g0817800 [Oryza sativa (japonica cultivar-group)] gi|15128395|dbj|BAB62581.1| unknown protein [Oryza sativa (japonica cultivar-group)] gi|56785336|dbj|BAD82295.1| unknown protein [Oryza sativa (japonica cultivar-group)] gi|113534157|dbj|BAF06540.1| Os
Unigene_0200	13	7	3	3	Os01g0531500 [Oryza sativa (japonica cultivar-group)] gi|20521349|dbj|BAB91862.1| carboxymethylenebutenolidase-like protein [Oryza sativa (japonica cultivar-group)] gi|113532775|dbj|BAF05158.1| Os01g0531500 [Oryza sativa (japonica cultivar-group)]
Unigene_0201	13	2	8	3	H0403D02.15 [Oryza sativa (indica cultivar-group)]
Unigene_0202	13	7	5	1	putative fibrillarin [Oryza sativa (japonica cultivar-group)] gi|48716513|dbj|BAD23118.1| putative fibrillarin [Oryza sativa (japonica cultivar-group)]
Unigene_0203	13	6	3	4	Os01g0172400 [Oryza sativa (japonica cultivar-group)] gi|108935871|sp|Q43007|PLDA1_ORYSA Phospholipase D alpha 1 precursor (PLD alpha 1) (Choline phosphatase 1) (Phosphatidylcholine-hydrolyzing phospholipase D 1) gi|113531684|dbj|BAF04067.1| Os01g0172400
Unigene_0204	13	4	1	8	Os06g0166400 [Oryza sativa (japonica cultivar-group)] gi|55296038|dbj|BAD67600.1| putative AP2 domain containing protein RAP2.1 [Oryza sativa (japonica cultivar-group)] gi|55296145|dbj|BAD67863.1| putative AP2 domain containing protein RAP2.1 [Oryza sativ
Unigene_0205	13	7	0	6	Os02g0774300 [Oryza sativa (japonica cultivar-group)] gi|46805772|dbj|BAD17140.1| putative dnaK-type molecular chaperone precursor [Oryza sativa (japonica cultivar-group)] gi|113537805|dbj|BAF10188.1| Os02g0774300 [Oryza sativa (japonica cultivar-group)]
Unigene_0206	13	5	7	1	Os01g0329400 [Oryza sativa (japonica cultivar-group)] gi|53791331|dbj|BAD54710.1| putative mitochondrial carrier protein [Oryza sativa (japonica cultivar-group)] gi|113532453|dbj|BAF04836.1| Os01g0329400 [Oryza sativa (japonica cultivar-group)]
Unigene_0207	13	1	10	2	Os07g0673900 [Oryza sativa (japonica cultivar-group)] gi|113612147|dbj|BAF22525.1| Os07g0673900 [Oryza sativa (japonica cultivar-group)]
Unigene_0208	13	4	7	2	Os11g0199200 [Oryza sativa (japonica cultivar-group)] gi|62734633|gb|AAX96742.1| protein disulfide isomerase 2 precursor [Oryza sativa (japonica cultivar-group)] gi|62734634|gb|AAX96743.1| protein disulfide isomerase 2 precursor [Oryza sativa (japonica cu
Unigene_0209	13	6	4	3	wheat adenosylhomocysteinase-like protein [Oryza sativa (japonica cultivar-group)]
Unigene_0210	13	3	1	9	Os03g0305600 [Oryza sativa (japonica cultivar-group)] gi|108707728|gb|ABF95523.1| mitochondrial import inner membrane translocase subunit Tim17/Tim22/Tim23 family protein, putative, expressed [Oryza sativa (japonica cultivar-group)] gi|113548355|dbj|BAF11
Unigene_0211	13	4	2	7	Cupin family protein, expressed [Oryza sativa (japonica cultivar-group)]
Unigene_0212	13	7	2	4	putative protein [Oryza sativa] gi|34398297|gb|AAQ67235.1| 3-isopropylmalate dehydratase small subunit [Oryza sativa (japonica cultivar-group)]
Unigene_0213	13	4	3	6	Os12g0626100 [Oryza sativa (japonica cultivar-group)] gi|113649829|dbj|BAF30341.1| Os12g0626100 [Oryza sativa (japonica cultivar-group)]
Unigene_0214	13	5	7	1	Os04g0564600 [Oryza sativa (japonica cultivar-group)] gi|38345400|emb|CAE03091.2| OSJNBa0017B10.6 [Oryza sativa (japonica cultivar-group)] gi|113565141|dbj|BAF15484.1| Os04g0564600 [Oryza sativa (japonica cultivar-group)] gi|116309704|emb|CAH66751.1| H040
Unigene_0215	13	6	3	4	Os05g0302700 [Oryza sativa (japonica cultivar-group)] gi|113578690|dbj|BAF17053.1| Os05g0302700 [Oryza sativa (japonica cultivar-group)]
Unigene_0216	12	4	3	5	Os03g0756000 [Oryza sativa (japonica cultivar-group)] gi|37718812|gb|AAR01683.1| putative ribosomal protein L13a [Oryza sativa (japonica cultivar-group)] gi|108711156|gb|ABF98951.1| 60S ribosomal protein L13a-2, putative, expressed [Oryza sativa (japonica
Unigene_0217	12	6	0	6	myo-inositol-1-phosphate synthase INO1 [Xerophyta viscosa]
Unigene_0218	12	4	7	1	Os08g0366100 [Oryza sativa (japonica cultivar-group)] gi|38637102|dbj|BAD03357.1| putative ethylene-responsive transcriptional coactivator [Oryza sativa (japonica cultivar-group)] gi|113623616|dbj|BAF23561.1| Os08g0366100 [Oryza sativa (japonica cultivar-
Unigene_0219	12	4	5	3	Os07g0262200 [Oryza sativa (japonica cultivar-group)] gi|34394832|dbj|BAC84245.1| putative prohibitin [Oryza sativa (japonica cultivar-group)] gi|50510001|dbj|BAD30578.1| putative prohibitin [Oryza sativa (japonica cultivar-group)] gi|113610861|dbj|BAF212
Unigene_0220	12	2	2	8	Os02g0158900 [Oryza sativa (japonica cultivar-group)] gi|50251257|dbj|BAD28037.1| putative SNF4b [Oryza sativa (japonica cultivar-group)] gi|113535491|dbj|BAF07874.1| Os02g0158900 [Oryza sativa (japonica cultivar-group)]
Unigene_0221	12	7	0	5	Os02g0235600 [Oryza sativa (japonica cultivar-group)] gi|113535917|dbj|BAF08300.1| Os02g0235600 [Oryza sativa (japonica cultivar-group)]
Unigene_0222	12	1	4	7	Os03g0218500 [Oryza sativa (japonica cultivar-group)] gi|108706874|gb|ABF94669.1| dnaK protein, expressed [Oryza sativa (japonica cultivar-group)] gi|113547868|dbj|BAF11311.1| Os03g0218500 [Oryza sativa (japonica cultivar-group)]
Unigene_0223	12	8	3	1	Os05g0207300 [Oryza sativa (japonica cultivar-group)] gi|109940146|sp|O22540|RL11_ORYSA 60S ribosomal protein L11 gi|53749326|gb|AAU90185.1| putative 60S ribosomal protein L11 [Oryza sativa (japonica cultivar-group)] gi|113578450|dbj|BAF16813.1| Os05g0207
Unigene_0224	12	7	1	4	Os06g0351800 [Oryza sativa (japonica cultivar-group)] gi|113595627|dbj|BAF19501.1| Os06g0351800 [Oryza sativa (japonica cultivar-group)]
Unigene_0225	12	6	3	3	Os05g0580000 [Oryza sativa (japonica cultivar-group)] gi|113579975|dbj|BAF18338.1| Os05g0580000 [Oryza sativa (japonica cultivar-group)]
Unigene_0226	12	2	5	5	Os06g0698300 [Oryza sativa (japonica cultivar-group)] gi|113596504|dbj|BAF20378.1| Os06g0698300 [Oryza sativa (japonica cultivar-group)]
Unigene_0227	12	2	8	2	Os08g0412200 [Oryza sativa (japonica cultivar-group)] gi|37806189|dbj|BAC99692.1| putative RNA binding protein [Oryza sativa (japonica cultivar-group)] gi|113623762|dbj|BAF23707.1| Os08g0412200 [Oryza sativa (japonica cultivar-group)]
Unigene_0228	12	3	5	4	Os03g0747400 [Oryza sativa (japonica cultivar-group)] gi|113549729|dbj|BAF13172.1| Os03g0747400 [Oryza sativa (japonica cultivar-group)]
Unigene_0229	12	5	0	7	Os10g0542400 [Oryza sativa (japonica cultivar-group)] gi|75141292|sp|Q7XCL0|EXLA2_ORYSA Expansin-like A2 precursor (OsEXLA2) (OsEXPL2) (OsaEXPb2.2) gi|10140765|gb|AAG13596.1|AC051633_12 putative pollen allergen [Oryza sativa] gi|31433332|gb|AAP54861.1| Ex
Unigene_0230	12	0	5	7	Os01g0885000 [Oryza sativa (japonica cultivar-group)] gi|20161231|dbj|BAB90158.1| putative cytochrome c [Oryza sativa (japonica cultivar-group)] gi|113534552|dbj|BAF06935.1| Os01g0885000 [Oryza sativa (japonica cultivar-group)]
Unigene_0231	12	5	0	7	Os02g0556800 [Oryza sativa (japonica cultivar-group)] gi|46389866|dbj|BAD15467.1| proline-rich family protein-like [Oryza sativa (japonica cultivar-group)] gi|113536664|dbj|BAF09047.1| Os02g0556800 [Oryza sativa (japonica cultivar-group)]
Unigene_0232	12	5	3	4	Novel
Unigene_0233	12	5	4	3	Os07g0581300 [Oryza sativa (japonica cultivar-group)] gi|33146840|dbj|BAC79829.1| unknown protein [Oryza sativa (japonica cultivar-group)] gi|50509223|dbj|BAD30493.1| unknown protein [Oryza sativa (japonica cultivar-group)] gi|113611641|dbj|BAF22019.1| Os
Unigene_0234	12	7	2	3	Os03g0305400 [Oryza sativa (japonica cultivar-group)] gi|108707725|gb|ABF95520.1| universal stress protein family protein, expressed [Oryza sativa (japonica cultivar-group)] gi|113548353|dbj|BAF11796.1| Os03g0305400 [Oryza sativa (japonica cultivar-group)
Unigene_0235	12	7	1	4	Novel
Unigene_0236	12	4	4	4	Os03g0291500 [Oryza sativa (japonica cultivar-group)] gi|113548270|dbj|BAF11713.1| Os03g0291500 [Oryza sativa (japonica cultivar-group)]
Unigene_0237	12	0	0	12	OSJNBb0085F13.17 [Oryza sativa (japonica cultivar-group)] gi|38345565|emb|CAD39419.2| OSJNBa0027H06.1 [Oryza sativa (japonica cultivar-group)]
Unigene_0238	12	4	4	4	putative stress-related protein [Oryza sativa (japonica cultivar-group)] gi|108711099|gb|ABF98894.1| universal stress protein family protein, expressed [Oryza sativa (japonica cultivar-group)]
Unigene_0239	12	8	0	4	Os01g0210600 [Oryza sativa (japonica cultivar-group)] gi|8096574|dbj|BAA96147.1| unknown protein [Oryza sativa (japonica cultivar-group)] gi|8096617|dbj|BAA96189.1| unknown protein [Oryza sativa (japonica cultivar-group)] gi|113531900|dbj|BAF04283.1| Os01
Unigene_0240	12	4	0	8	10 kDa putative secreted protein [Argas monolakensis]
Unigene_0241	12	3	9	0	Os05g0557200 [Oryza sativa (japonica cultivar-group)] gi|49328014|gb|AAT58715.1| unknown protein [Oryza sativa (japonica cultivar-group)] gi|113579838|dbj|BAF18201.1| Os05g0557200 [Oryza sativa (japonica cultivar-group)]
Unigene_0242	12	3	6	3	Os02g0753800 [Oryza sativa (japonica cultivar-group)] gi|46390136|dbj|BAD15571.1| putative annexin P35 [Oryza sativa (japonica cultivar-group)] gi|46805936|dbj|BAD17230.1| putative annexin P35 [Oryza sativa (japonica cultivar-group)] gi|113537680|dbj|BAF1
Unigene_0243	11	2	6	3	Os07g0292800 [Oryza sativa (japonica cultivar-group)] gi|27817966|dbj|BAC55730.1| putative 60S ribosomal protein L30 [Oryza sativa (japonica cultivar-group)] gi|50509542|dbj|BAD31246.1| putative 60S ribosomal protein L30 [Oryza sativa (japonica cultivar-g
Unigene_0244	11	4	3	4	Os06g0711600 [Oryza sativa (japonica cultivar-group)] gi|53792638|dbj|BAD53652.1| GCIP-interacting family protein-like [Oryza sativa (japonica cultivar-group)] gi|53792876|dbj|BAD54053.1| GCIP-interacting family protein-like [Oryza sativa (japonica cultiv
Unigene_0245	11	0	9	2	hypothetical protein [Oryza sativa (japonica cultivar-group)]
Unigene_0246	11	1	7	3	Os11g0181200 [Oryza sativa (japonica cultivar-group)] gi|113644602|dbj|BAF27743.1| Os11g0181200 [Oryza sativa (japonica cultivar-group)]
Unigene_0247	11	1	4	6	Os11g0453900 [Oryza sativa (japonica cultivar-group)] gi|85681930|sp|P22913|DH16D_ORYSA Dehydrin Rab16D gi|62734023|gb|AAX96132.1| dehydrin rab 16d [Oryza sativa (japonica cultivar-group)] gi|77550693|gb|ABA93490.1| Dehydrin RAB 16D, putative, expressed [
Unigene_0248	11	4	3	4	Os11g0163100 [Oryza sativa (japonica cultivar-group)] gi|34851127|gb|AAO62546.1| actin [Oryza sativa (japonica cultivar-group)] gi|62732979|gb|AAX95098.1| actin [Oryza sativa (japonica cultivar-group)] gi|62732980|gb|AAX95099.1| actin [Oryza sativa (japon
Unigene_0249	11	8	0	3	H0801D08.15 [Oryza sativa (indica cultivar-group)]
Unigene_0250	11	6	0	5	Os08g0565200 [Oryza sativa (japonica cultivar-group)] gi|28071316|dbj|BAC56005.1| AP2-domain DNA-binding protein-like [Oryza sativa (japonica cultivar-group)] gi|33440018|gb|AAQ19033.1| Ap22 [Oryza sativa (japonica cultivar-group)] gi|42409075|dbj|BAD1032
Unigene_0251	11	4	3	4	Os01g0188400 [Oryza sativa (japonica cultivar-group)] gi|109896185|sp|P43279|MAOC_ORYSA NADP-dependent malic enzyme, chloroplast precursor (NADP-ME) gi|9558508|dbj|BAB03427.1| NADP-dependent malic enzyme [Oryza sativa (japonica cultivar-group)] gi|9711835
Unigene_0252	11	4	3	4	Os10g0537500 [Oryza sativa (japonica cultivar-group)] gi|21717151|gb|AAM76344.1|AC074196_2 putative transmembrane protein [Oryza sativa (japonica cultivar-group)] gi|31433281|gb|AAP54819.1| tobamovirus multiplication protein 3, putative, expressed [Oryza
Unigene_0253	11	1	8	2	Os07g0665200 [Oryza sativa (japonica cultivar-group)] gi|134596|sp|P28757|SODC2_ORYSA Superoxide dismutase [Cu-Zn] 2 gi|218226|dbj|BAA00800.1| copper/zinc-superoxide dismutase [Oryza sativa (japonica cultivar-group)] gi|310321|gb|AAC14465.1| cytosolic cop
Unigene_0254	11	3	3	5	OSJNBb0011N17.10 [Oryza sativa (japonica cultivar-group)] gi|90265055|emb|CAH67680.1| H0510A06.5 [Oryza sativa (indica cultivar-group)] gi|116309849|emb|CAH66885.1| OSIGBa0158F13.16 [Oryza sativa (indica cultivar-group)]
Unigene_0255	11	5	4	2	Os05g0425700 [Oryza sativa (japonica cultivar-group)] gi|53981728|gb|AAV25005.1| unknow protein [Oryza sativa (japonica cultivar-group)] gi|113579149|dbj|BAF17512.1| Os05g0425700 [Oryza sativa (japonica cultivar-group)]
Unigene_0256	11	5	0	6	Os02g0232000 [Oryza sativa (japonica cultivar-group)] gi|50251773|dbj|BAD27705.1| putative heat stress protein [Oryza sativa (japonica cultivar-group)] gi|113535901|dbj|BAF08284.1| Os02g0232000 [Oryza sativa (japonica cultivar-group)]
Unigene_0257	11	8	1	2	Os07g0568700 [Oryza sativa (japonica cultivar-group)] gi|68565905|sp|Q8GT95|PGIP1_ORYSA Polygalacturonase inhibitor 1 precursor (Polygalacturonase-inhibiting protein) (Floral organ regulator 1) gi|27497120|gb|AAO17320.1|AF466357_1 floral organ regulator 1
Unigene_0258	11	5	4	2	Os02g0819400 [Oryza sativa (japonica cultivar-group)] gi|113538065|dbj|BAF10448.1| Os02g0819400 [Oryza sativa (japonica cultivar-group)]
Unigene_0259	11	3	4	4	Putative aconitate hydratase, cytoplasmic (Citrate hydro-lyase) (Aconitase) gi|40253814|dbj|BAD05751.1| putative Aconitate hydratase [Oryza sativa (japonica cultivar-group)]
Unigene_0260	11	4	1	6	Os07g0448800 [Oryza sativa (japonica cultivar-group)] gi|75299831|sp|Q8H5N9|PIP21_ORYSA Probable aquaporin PIP2.1 (Plasma membrane intrinsic protein 2a) (PIP2a) (OsPIP2.1) gi|22831004|dbj|BAC15868.1| plasma membrane intrinsic protein [Oryza sativa (japoni
Unigene_0261	11	6	1	4	alpha-tubulin [Oryza sativa (japonica cultivar-group)]
Unigene_0262	11	5	5	1	OSIGBa0134H18.3 [Oryza sativa (indica cultivar-group)]
Unigene_0263	11	7	1	3	CBS domain containing protein, expressed [Oryza sativa (japonica cultivar-group)]
Unigene_0264	11	2	7	2	Os03g0699200 [Oryza sativa (japonica cultivar-group)] gi|28273368|gb|AAO38454.1| pescadillo-like protein [Oryza sativa (japonica cultivar-group)] gi|108710581|gb|ABF98376.1| Pescadillo N-terminus family protein, expressed [Oryza sativa (japonica cultivar-
Unigene_0265	11	2	4	5	Os07g0657200 [Oryza sativa (japonica cultivar-group)] gi|113612046|dbj|BAF22424.1| Os07g0657200 [Oryza sativa (japonica cultivar-group)]
Unigene_0266	11	1	10	0	Os03g0289100 [Oryza sativa (japonica cultivar-group)] gi|4107003|dbj|BAA36295.1| OSK5 [Oryza sativa] gi|4107007|dbj|BAA36297.1| OSK3 [Oryza sativa] gi|28201244|dbj|BAC56590.1| SnRK1b protein kinase [Oryza sativa (japonica cultivar-group)] gi|108707590|gb|
Unigene_0267	11	5	3	3	Os01g0912700 [Oryza sativa (japonica cultivar-group)] gi|56784400|dbj|BAD82439.1| unknown protein [Oryza sativa (japonica cultivar-group)] gi|113534697|dbj|BAF07080.1| Os01g0912700 [Oryza sativa (japonica cultivar-group)]
Unigene_0268	11	5	4	2	Os06g0717100 [Oryza sativa (japonica cultivar-group)] gi|18855022|gb|AAL79714.1|AC091774_5 putative senescence-associated protein [Oryza sativa] gi|53791793|dbj|BAD53587.1| putative ERD7 protein [Oryza sativa (japonica cultivar-group)] gi|54291040|dbj|BAD
Unigene_0269	11	2	1	8	putative alkaline alpha galactosidase I [Oryza sativa (japonica cultivar-group)] gi|55297519|dbj|BAD68321.1| putative alkaline alpha galactosidase I [Oryza sativa (japonica cultivar-group)]
Unigene_0270	10	3	6	1	Os04g0502300 [Oryza sativa (japonica cultivar-group)] gi|113564806|dbj|BAF15149.1| Os04g0502300 [Oryza sativa (japonica cultivar-group)] gi|116310793|emb|CAH67584.1| OSIGBa0112M24.1 [Oryza sativa (indica cultivar-group)]
Unigene_0271	10	2	7	1	Os02g0785800 [Oryza sativa (japonica cultivar-group)] gi|47497154|dbj|BAD19202.1| putative ribosomal protein L35A [Oryza sativa (japonica cultivar-group)] gi|47497268|dbj|BAD19312.1| putative ribosomal protein L35A [Oryza sativa (japonica cultivar-group)]
Unigene_0272	10	6	1	3	Os07g0694700 [Oryza sativa (japonica cultivar-group)] gi|75308965|sp|Q9FE01|APX2_ORYSA L-ascorbate peroxidase 2, cytosolic (APXb) (OsAPx02) gi|11094301|dbj|BAB17666.1| ascorbate peroxidase [Oryza sativa (japonica cultivar-group)] gi|12082341|dbj|BAB20889.
Unigene_0273	10	4	1	5	Os07g0561300 [Oryza sativa (japonica cultivar-group)] gi|34393368|dbj|BAC83377.1| unknown protein [Oryza sativa (japonica cultivar-group)] gi|50508675|dbj|BAD31160.1| unknown protein [Oryza sativa (japonica cultivar-group)] gi|113611521|dbj|BAF21899.1| Os
Unigene_0274	10	1	2	7	WD-40 repeat family protein, putative, expressed [Oryza sativa (japonica cultivar-group)]
Unigene_0275	10	3	3	4	Methyl-CpG binding domain containing protein, expressed [Oryza sativa (japonica cultivar-group)]
Unigene_0276	10	0	3	7	OSIGBa0117N13.13 [Oryza sativa (indica cultivar-group)] gi|116312055|emb|CAJ86419.1| H0303G06.8 [Oryza sativa (indica cultivar-group)]
Unigene_0277	10	4	1	5	Os04g0500700 [Oryza sativa (japonica cultivar-group)] gi|90265141|emb|CAC09509.2| H0711G06.15 [Oryza sativa (indica cultivar-group)] gi|113564796|dbj|BAF15139.1| Os04g0500700 [Oryza sativa (japonica cultivar-group)]
Unigene_0278	10	3	0	7	Novel
Unigene_0279	10	6	1	3	Os11g0482000 [Oryza sativa (japonica cultivar-group)] gi|77550926|gb|ABA93723.1| 40S ribosomal protein S5, putative, expressed [Oryza sativa (japonica cultivar-group)] gi|113645122|dbj|BAF28263.1| Os11g0482000 [Oryza sativa (japonica cultivar-group)]
Unigene_0280	10	3	7	0	Os01g0839500 [Oryza sativa (japonica cultivar-group)] gi|15623830|dbj|BAB67889.1| putative histone H2B [Oryza sativa (japonica cultivar-group)] gi|21104617|dbj|BAB93209.1| putative histone H2B [Oryza sativa (japonica cultivar-group)] gi|113534285|dbj|BAF0
Unigene_0281	10	2	4	4	Os06g0246500 [Oryza sativa (japonica cultivar-group)] gi|52076750|dbj|BAD45661.1| putative pyruvate dehydrogenase E1 alpha subunit [Oryza sativa (japonica cultivar-group)] gi|113595321|dbj|BAF19195.1| Os06g0246500 [Oryza sativa (japonica cultivar-group)]
Unigene_0282	10	1	7	2	Os08g0221300 [Oryza sativa (japonica cultivar-group)] gi|113623238|dbj|BAF23183.1| Os08g0221300 [Oryza sativa (japonica cultivar-group)]
Unigene_0283	10	4	4	2	Os12g0168400 [Oryza sativa (japonica cultivar-group)] gi|77553118|gb|ABA95914.1| DnaJ C terminal region family protein, expressed [Oryza sativa (japonica cultivar-group)] gi|113648761|dbj|BAF29273.1| Os12g0168400 [Oryza sativa (japonica cultivar-group)]
Unigene_0284	10	0	5	5	Os02g0187100 [Oryza sativa (japonica cultivar-group)] gi|46390045|dbj|BAD15421.1| metal-dependent hydrolase-like protein [Oryza sativa (japonica cultivar-group)] gi|46390076|dbj|BAD15451.1| metal-dependent hydrolase-like protein [Oryza sativa (japonica cu
Unigene_0285	10	0	4	6	Os01g0192000 [Oryza sativa (japonica cultivar-group)] gi|9988428|dbj|BAB12694.1| CCCH-type zinc finger protein -like [Oryza sativa (japonica cultivar-group)] gi|113531807|dbj|BAF04190.1| Os01g0192000 [Oryza sativa (japonica cultivar-group)]
Unigene_0286	10	3	3	4	Os09g0511600 [Oryza sativa (japonica cultivar-group)] gi|113631871|dbj|BAF25552.1| Os09g0511600 [Oryza sativa (japonica cultivar-group)]
Unigene_0287	10	2	6	2	Os07g0662600 [Oryza sativa (japonica cultivar-group)] gi|24414186|dbj|BAC22428.1| TBP-binding protein-like [Oryza sativa (japonica cultivar-group)] gi|113612080|dbj|BAF22458.1| Os07g0662600 [Oryza sativa (japonica cultivar-group)]
Unigene_0288	10	5	2	3	Os01g0293000 [Oryza sativa (japonica cultivar-group)] gi|8468037|dbj|BAA96637.1| putative S-adenosyl-L-methionine synthetase [Oryza sativa (japonica cultivar-group)] gi|113532325|dbj|BAF04708.1| Os01g0293000 [Oryza sativa (japonica cultivar-group)]
Unigene_0289	10	4	5	1	Os03g0340500 [Oryza sativa (japonica cultivar-group)] gi|108708058|gb|ABF95853.1| Sucrose synthase 2, putative, expressed [Oryza sativa (japonica cultivar-group)] gi|113548535|dbj|BAF11978.1| Os03g0340500 [Oryza sativa (japonica cultivar-group)]
Unigene_0290	9	1	6	2	40S ribosomal protein S15
Unigene_0291	9	2	6	1	Os02g0593700 [Oryza sativa (japonica cultivar-group)] gi|46805023|dbj|BAD16888.1| putative ubiquitin-associated (UBA) protein [Oryza sativa (japonica cultivar-group)] gi|50726486|dbj|BAD34095.1| putative ubiquitin-associated (UBA) protein [Oryza sativa (j
Unigene_0292	9	2	5	2	expressed protein [Oryza sativa (japonica cultivar-group)] gi|108711545|gb|ABF99340.1| Stem-specific protein TSJT1, putative, expressed [Oryza sativa (japonica cultivar-group)]
Unigene_0293	9	5	2	2	Os01g0589500 [Oryza sativa (japonica cultivar-group)] gi|20146251|dbj|BAB89033.1| putative holocarboxylase synthetase [Oryza sativa (japonica cultivar-group)] gi|32352150|dbj|BAC78568.1| hypothetical protein [Oryza sativa (japonica cultivar-group)] gi|113
Unigene_0294	9	2	5	2	Os05g0514200 [Oryza sativa (japonica cultivar-group)] gi|5821067|dbj|BAA83688.1| OsPK4 [Oryza sativa] gi|51451348|gb|AAU03103.1| 'protein kinase, OsPK4 ' [Oryza sativa (japonica cultivar-group)] gi|113579583|dbj|BAF17946.1| Os05g0514200 [Oryza sativa (jap
Unigene_0295	9	3	6	0	Os01g0681600 [Oryza sativa (japonica cultivar-group)] gi|21644698|dbj|BAC01254.1| splicing factor-like [Oryza sativa (japonica cultivar-group)] gi|113533412|dbj|BAF05795.1| Os01g0681600 [Oryza sativa (japonica cultivar-group)]
Unigene_0296	9	5	4	0	Os03g0815900 [Oryza sativa (japonica cultivar-group)] gi|28876018|gb|AAO60027.1| putative transcription elongation factor [Oryza sativa (japonica cultivar-group)] gi|108711747|gb|ABF99542.1| transcription elongation factor S-II family protein, expressed [
Unigene_0297	9	1	4	4	Novel
Unigene_0298	9	1	3	5	expressed protein [Oryza sativa (japonica cultivar-group)]
Unigene_0299	9	0	5	4	Enolase, putative, expressed [Oryza sativa (japonica cultivar-group)]
Unigene_0300	9	1	3	5	ABA-responsive protein, putative, expressed [Oryza sativa (japonica cultivar-group)]
Unigene_0301	9	1	6	2	Os07g0223400 [Oryza sativa (japonica cultivar-group)] gi|2293566|gb|AAB65432.1| ADP-ribosylation factor 1 [Oryza sativa] gi|22093618|dbj|BAC06914.1| ADP-ribosylation factor 1 [Oryza sativa (japonica cultivar-group)] gi|27261078|dbj|BAC45192.1| ADP-ribosyl
Unigene_0302	9	2	3	4	Hypothetical protein [Oryza sativa (japonica cultivar-group)] gi|22773225|gb|AAN06831.1| Hypothetical protein [Oryza sativa (japonica cultivar-group)] gi|108706272|gb|ABF94067.1| expressed protein [Oryza sativa (japonica cultivar-group)]
Unigene_0303	9	3	4	2	Os09g0525900 [Oryza sativa (japonica cultivar-group)] gi|52076044|dbj|BAD46497.1| putative membrane protein [Oryza sativa (japonica cultivar-group)] gi|52077312|dbj|BAD46353.1| putative membrane protein [Oryza sativa (japonica cultivar-group)] gi|11363195
Unigene_0304	9	6	1	2	putative ribosomal protein L26 [Oryza sativa (japonica cultivar-group)]
Unigene_0305	9	7	1	1	Os01g0513400 [Oryza sativa (japonica cultivar-group)] gi|56201637|dbj|BAD73084.1| unknown protein [Oryza sativa (japonica cultivar-group)] gi|113532713|dbj|BAF05096.1| Os01g0513400 [Oryza sativa (japonica cultivar-group)]
Unigene_0306	9	4	4	1	putative shaggy-like kinase dzeta [Oryza sativa (japonica cultivar-group)]
Unigene_0307	9	2	0	7	Os01g0841000 [Oryza sativa (japonica cultivar-group)] gi|56784669|dbj|BAD81760.1| unknown protein [Oryza sativa (japonica cultivar-group)] gi|113534294|dbj|BAF06677.1| Os01g0841000 [Oryza sativa (japonica cultivar-group)]
Unigene_0308	9	3	3	3	gamma-glutamylcysteine synthetase [Oryza sativa (japonica cultivar-group)]
Unigene_0309	9	5	0	4	Os05g0314700 [Oryza sativa (japonica cultivar-group)] gi|54291782|gb|AAV32151.1| unknown protein [Oryza sativa (japonica cultivar-group)] gi|113578720|dbj|BAF17083.1| Os05g0314700 [Oryza sativa (japonica cultivar-group)]
Unigene_0310	9	5	2	2	Os08g0224100 [Oryza sativa (japonica cultivar-group)] gi|27085278|gb|AAN84502.1| serine/threonine protein kinase [Oryza sativa (japonica cultivar-group)] gi|30060379|dbj|BAC75840.1| putative serine/threonine protein kinase [Oryza sativa (japonica cultivar
Unigene_0311	9	2	4	3	Superoxide dismutase 1, putative, expressed [Oryza sativa (japonica cultivar-group)]
Unigene_0312	9	5	0	4	Os08g0131200 [Oryza sativa (japonica cultivar-group)] gi|42408465|dbj|BAD09646.1| putative lipid transfer protein precursor [Oryza sativa (japonica cultivar-group)] gi|50725837|dbj|BAD33367.1| putative lipid transfer protein precursor [Oryza sativa (japon
Unigene_0313	9	0	3	6	Os08g0110900 [Oryza sativa (japonica cultivar-group)] gi|113622793|dbj|BAF22738.1| Os08g0110900 [Oryza sativa (japonica cultivar-group)]
Unigene_0314	9	1	1	7	Os03g0790900 [Oryza sativa (japonica cultivar-group)] gi|113549989|dbj|BAF13432.1| Os03g0790900 [Oryza sativa (japonica cultivar-group)]
Unigene_0315	9	2	1	6	bZIP protein [Oryza sativa (japonica cultivar-group)] gi|77556137|gb|ABA98933.1| Ocs-element binding factor 1, putative, expressed [Oryza sativa (japonica cultivar-group)]
Unigene_0316	9	1	5	3	Os05g0477300 [Oryza sativa (japonica cultivar-group)] gi|113579391|dbj|BAF17754.1| Os05g0477300 [Oryza sativa (japonica cultivar-group)]
Unigene_0317	9	1	8	0	eukaryotic initiation factor 3e [Oryza sativa (japonica cultivar-group)]
Unigene_0318	9	2	2	5	Os06g0531200 [Oryza sativa (japonica cultivar-group)] gi|113595823|dbj|BAF19697.1| Os06g0531200 [Oryza sativa (japonica cultivar-group)]
Unigene_0319	9	6	0	3	Os07g0529600 [Oryza sativa (japonica cultivar-group)] gi|32352138|dbj|BAC78562.1| thiamine biosynthetic enzyme [Oryza sativa (japonica cultivar-group)] gi|113611377|dbj|BAF21755.1| Os07g0529600 [Oryza sativa (japonica cultivar-group)]
Unigene_0320	9	7	0	2	5-methyltetrahydropteroyltriglutamate-homocysteine methyltransferase, putative, expressed [Oryza sativa (japonica cultivar-group)] gi|108862993|gb|ABG22096.1| 5-methyltetrahydropteroyltriglutamate-homocysteine methyltransferase, putative, expressed [Oryza
Unigene_0321	9	5	4	0	expressed protein [Oryza sativa (japonica cultivar-group)]
Unigene_0322	9	3	3	3	Os12g0409000 [Oryza sativa (japonica cultivar-group)] gi|113649147|dbj|BAF29659.1| Os12g0409000 [Oryza sativa (japonica cultivar-group)]
Unigene_0323	9	2	6	1	Os06g0727200 [Oryza sativa (japonica cultivar-group)] gi|82654915|sp|P55309|CATA2_ORYSA Catalase isozyme B (CAT-B) gi|54291140|dbj|BAD61813.1| catalase [Oryza sativa (japonica cultivar-group)] gi|113596675|dbj|BAF20549.1| Os06g0727200 [Oryza sativa (japon
Unigene_0324	9	4	2	3	Os09g0517600 [Oryza sativa (japonica cultivar-group)] gi|50726257|dbj|BAD33833.1| diaphanous protein-like [Oryza sativa (japonica cultivar-group)] gi|113631913|dbj|BAF25594.1| Os09g0517600 [Oryza sativa (japonica cultivar-group)]
Unigene_0325	9	5	1	3	Os08g0159100 [Oryza sativa (japonica cultivar-group)] gi|37806153|dbj|BAC99658.1| senescence-associated protein-like [Oryza sativa (japonica cultivar-group)] gi|113623010|dbj|BAF22955.1| Os08g0159100 [Oryza sativa (japonica cultivar-group)]
Unigene_0326	9	3	5	1	Os07g0194000 [Oryza sativa (japonica cultivar-group)] gi|50509098|dbj|BAD30158.1| synaptobrevin-like protein [Oryza sativa (japonica cultivar-group)] gi|60543737|emb|CAD70274.1| synaptobrevin 1 [Oryza sativa (japonica cultivar-group)] gi|113610645|dbj|BAF
Unigene_0327	9	1	2	6	ADP-ribosylation factor [Oryza sativa (japonica cultivar-group)]
Unigene_0328	9	3	1	5	Os02g0782300 [Oryza sativa (japonica cultivar-group)] gi|47497478|dbj|BAD19532.1| unknown protein [Oryza sativa (japonica cultivar-group)] gi|113537847|dbj|BAF10230.1| Os02g0782300 [Oryza sativa (japonica cultivar-group)]
Unigene_0329	9	2	5	2	Os09g0513100 [Oryza sativa (japonica cultivar-group)] gi|113631881|dbj|BAF25562.1| Os09g0513100 [Oryza sativa (japonica cultivar-group)]
Unigene_0330	9	3	3	3	Os06g0167400 [Oryza sativa (japonica cultivar-group)] gi|5091516|dbj|BAA78751.1| putative cis-prenyltransferase [Oryza sativa (japonica cultivar-group)] gi|55296219|dbj|BAD67960.1| putative cis-prenyltransferase [Oryza sativa (japonica cultivar-group)] gi
Unigene_0331	8	2	5	1	Os09g0258600 [Oryza sativa (japonica cultivar-group)] gi|48716232|dbj|BAD23438.1| putative ribosomal protein L17 [Oryza sativa (japonica cultivar-group)] gi|48717064|dbj|BAD23752.1| putative ribosomal protein L17 [Oryza sativa (japonica cultivar-group)] g
Unigene_0332	8	2	6	0	unknown protein [Oryza sativa (japonica cultivar-group)] gi|53793568|dbj|BAD53338.1| unknown protein [Oryza sativa (japonica cultivar-group)]
Unigene_0333	8	2	3	3	Os05g0155100 [Oryza sativa (japonica cultivar-group)] gi|54291850|gb|AAV32218.1| cytoplasmic ribosomal protein L18 [Oryza sativa (japonica cultivar-group)] gi|113578239|dbj|BAF16602.1| Os05g0155100 [Oryza sativa (japonica cultivar-group)]
Unigene_0334	8	1	6	1	Os03g0335300 [Oryza sativa (japonica cultivar-group)] gi|108708015|gb|ABF95810.1| Vacuolar sorting receptor 1 precursor, putative, expressed [Oryza sativa (japonica cultivar-group)] gi|113548505|dbj|BAF11948.1| Os03g0335300 [Oryza sativa (japonica cultiva
Unigene_0335	8	3	4	1	Os03g0117100 [Oryza sativa (japonica cultivar-group)] gi|108705864|gb|ABF93659.1| Peroxisomal membrane protein PEX11-1, putative, expressed [Oryza sativa (japonica cultivar-group)] gi|113547236|dbj|BAF10679.1| Os03g0117100 [Oryza sativa (japonica cultivar
Unigene_0336	8	6	1	1	putative sugar transporter [Oryza sativa (japonica cultivar-group)] gi|47848058|dbj|BAD21843.1| putative sugar transporter [Oryza sativa (japonica cultivar-group)]
Unigene_0337	8	0	6	2	Os02g0134300 [Oryza sativa (japonica cultivar-group)] gi|113535342|dbj|BAF07725.1| Os02g0134300 [Oryza sativa (japonica cultivar-group)]
Unigene_0338	8	2	2	4	Os01g0881900 [Oryza sativa (japonica cultivar-group)] gi|20161436|dbj|BAB90360.1| putative F-box protein Fbl2 [Oryza sativa (japonica cultivar-group)] gi|21952826|dbj|BAC06242.1| putative F-box protein Fbl2 [Oryza sativa (japonica cultivar-group)] gi|1135
Unigene_0339	8	0	7	1	Os06g0688100 [Oryza sativa (japonica cultivar-group)] gi|113596453|dbj|BAF20327.1| Os06g0688100 [Oryza sativa (japonica cultivar-group)]
Unigene_0340	8	2	4	2	Os08g0485700 [Oryza sativa (japonica cultivar-group)] gi|42408177|dbj|BAD09314.1| unknown protein [Oryza sativa (japonica cultivar-group)] gi|113624059|dbj|BAF24004.1| Os08g0485700 [Oryza sativa (japonica cultivar-group)]
Unigene_0341	8	1	6	1	unknown protein [Oryza sativa (japonica cultivar-group)]
Unigene_0342	8	2	5	1	Os01g0866500 [Oryza sativa (japonica cultivar-group)] gi|56785199|dbj|BAD81917.1| putative soluble inorganic pyrophosphatase [Oryza sativa (japonica cultivar-group)] gi|113534438|dbj|BAF06821.1| Os01g0866500 [Oryza sativa (japonica cultivar-group)]
Unigene_0343	8	1	5	2	unknown [Oryza sativa (japonica cultivar-group)]
Unigene_0344	8	3	2	3	Os02g0480900 [Oryza sativa (japonica cultivar-group)] gi|47848156|dbj|BAD21937.1| putative Poly(A)-binding protein binding protein [Oryza sativa (japonica cultivar-group)] gi|47848604|dbj|BAD22453.1| putative Poly(A)-binding protein binding protein [Oryza
Unigene_0345	8	4	0	4	OSIGBa0113I13.10 [Oryza sativa (indica cultivar-group)]
Unigene_0346	8	2	0	6	putative Histone H2B [Oryza sativa (japonica cultivar-group)]
Unigene_0347	8	3	0	5	Novel
Unigene_0348	8	5	3	0	Os03g0744600 [Oryza sativa (japonica cultivar-group)] gi|113549709|dbj|BAF13152.1| Os03g0744600 [Oryza sativa (japonica cultivar-group)]
Unigene_0349	8	2	1	5	Os03g0803000 [Oryza sativa (japonica cultivar-group)] gi|29150380|gb|AAO72389.1| synaptobrevin-like protein [Oryza sativa (japonica cultivar-group)] gi|108711613|gb|ABF99408.1| Vesicle-associated membrane protein 724, putative, expressed [Oryza sativa (ja
Unigene_0350	8	2	5	1	Os07g0645100 [Oryza sativa (japonica cultivar-group)] gi|113611988|dbj|BAF22366.1| Os07g0645100 [Oryza sativa (japonica cultivar-group)]
Unigene_0351	8	4	3	1	Os05g0149600 [Oryza sativa (japonica cultivar-group)] gi|113578210|dbj|BAF16573.1| Os05g0149600 [Oryza sativa (japonica cultivar-group)]
Unigene_0352	8	1	3	4	Os09g0558300 [Oryza sativa (japonica cultivar-group)] gi|52076930|dbj|BAD45941.1| putative cyclic nucleotide gated channel homolog [Oryza sativa (japonica cultivar-group)] gi|113632144|dbj|BAF25825.1| Os09g0558300 [Oryza sativa (japonica cultivar-group)]
Unigene_0353	8	1	2	5	Os05g0514300 [Oryza sativa (japonica cultivar-group)] gi|51451349|gb|AAU03104.1| putative tubby protein [Oryza sativa (japonica cultivar-group)] gi|113579584|dbj|BAF17947.1| Os05g0514300 [Oryza sativa (japonica cultivar-group)]
Unigene_0354	8	5	2	1	Os06g0644100 [Oryza sativa (japonica cultivar-group)] gi|51535477|dbj|BAD37374.1| unknown protein [Oryza sativa (japonica cultivar-group)] gi|51535511|dbj|BAD37430.1| unknown protein [Oryza sativa (japonica cultivar-group)] gi|113596223|dbj|BAF20097.1| Os
Unigene_0355	8	6	0	2	Os07g0604500 [Oryza sativa (japonica cultivar-group)] gi|34394571|dbj|BAC83874.1| translocase inner membrane-like protein [Oryza sativa (japonica cultivar-group)] gi|113611757|dbj|BAF22135.1| Os07g0604500 [Oryza sativa (japonica cultivar-group)]
Unigene_0356	8	4	1	3	Os02g0313700 [Oryza sativa (japonica cultivar-group)] gi|46391036|dbj|BAD15979.1| C2 domain-containing protein-like [Oryza sativa (japonica cultivar-group)] gi|113536189|dbj|BAF08572.1| Os02g0313700 [Oryza sativa (japonica cultivar-group)]
Unigene_0357	8	1	4	3	early drought induced protein [Oryza sativa (indica cultivar-group)]
Unigene_0358	8	6	0	2	Novel
Unigene_0359	8	5	0	3	Os01g0534900 [Oryza sativa (japonica cultivar-group)] gi|57899278|dbj|BAD87679.1| putative ERD4 protein [Oryza sativa (japonica cultivar-group)] gi|113532787|dbj|BAF05170.1| Os01g0534900 [Oryza sativa (japonica cultivar-group)]
Unigene_0360	8	3	3	2	Os04g0253000 [Oryza sativa (japonica cultivar-group)] gi|113563891|dbj|BAF14234.1| Os04g0253000 [Oryza sativa (japonica cultivar-group)]
Unigene_0361	8	2	3	3	Os08g0564100 [Oryza sativa (japonica cultivar-group)] gi|28071305|dbj|BAC55994.1| putative iron inhibited ABC transporter 2 [Oryza sativa (japonica cultivar-group)] gi|42408451|dbj|BAD09633.1| putative iron inhibited ABC transporter 2 [Oryza sativa (japon
Unigene_0362	8	6	0	2	Os03g0726100 [Oryza sativa (japonica cultivar-group)] gi|10441016|gb|AAG16905.1|AF182523_1 alpha-tubulin [Oryza sativa] gi|41469281|gb|AAS07163.1| alpha tubulin [Oryza sativa (japonica cultivar-group)] gi|50428726|gb|AAT77077.1| alpha tubulin [Oryza sativ
Unigene_0363	8	0	1	7	Os09g0115400 [Oryza sativa (japonica cultivar-group)] gi|46389987|dbj|BAD16229.1| putative poly(A)-binding protein [Oryza sativa (japonica cultivar-group)] gi|113630816|dbj|BAF24497.1| Os09g0115400 [Oryza sativa (japonica cultivar-group)]
Unigene_0364	8	1	6	1	Os08g0473600 [Oryza sativa (japonica cultivar-group)] gi|113683|sp|P27934|AMY3E_ORYSA Alpha-amylase isozyme 3E precursor (1,4-alpha-D-glucan glucanohydrolase) gi|169773|gb|AAA33896.1| alpha-amylase gi|42407385|dbj|BAD09374.1| alpha-amylase isozyme 3E prec
Unigene_0365	8	2	1	5	Os04g0668700 [Oryza sativa (japonica cultivar-group)] gi|32488384|emb|CAE02809.1| OSJNBa0043A12.14 [Oryza sativa (japonica cultivar-group)] gi|90399241|emb|CAH68315.1| B0811B10.16 [Oryza sativa (indica cultivar-group)] gi|113565768|dbj|BAF16111.1| Os04g06
Unigene_0366	8	1	6	1	Os02g0199900 [Oryza sativa (japonica cultivar-group)] gi|11094192|dbj|BAB17625.1| 26S proteasome regulatory particle triple-A ATPase subunit4 [Oryza sativa (japonica cultivar-group)] gi|46390379|dbj|BAD15843.1| 26S proteasome regulatory particle triple-A
Unigene_0367	8	2	4	2	Os06g0171900 [Oryza sativa (japonica cultivar-group)] gi|55773651|dbj|BAD72190.1| putative GAMYB-binding protein [Oryza sativa (japonica cultivar-group)] gi|55773689|dbj|BAD72272.1| putative GAMYB-binding protein [Oryza sativa (japonica cultivar-group)] g
Unigene_0368	8	3	1	4	Os06g0668200 [Oryza sativa (japonica cultivar-group)] gi|52075828|dbj|BAD45436.1| putative cytosolic phosphoglycerate kinase 1 [Oryza sativa (japonica cultivar-group)] gi|52076544|dbj|BAD45421.1| putative cytosolic phosphoglycerate kinase 1 [Oryza sativa
Unigene_0369	8	5	2	1	Os08g0135900 [Oryza sativa (japonica cultivar-group)] gi|38636821|dbj|BAD03061.1| putative tryptophan synthase beta-subunit [Oryza sativa (japonica cultivar-group)] gi|46390803|dbj|BAD16309.1| putative tryptophan synthase beta-subunit [Oryza sativa (japon
Unigene_0370	8	5	0	3	unknow protein [Oryza sativa (japonica cultivar-group)]
Unigene_0371	8	4	1	3	Os03g0598800 [Oryza sativa (japonica cultivar-group)] gi|22795244|gb|AAN08216.1| ribosomal protein L15 [Oryza sativa (japonica cultivar-group)] gi|28875969|gb|AAO59978.1| ribosomal protein L15 [Oryza sativa (japonica cultivar-group)] gi|108709673|gb|ABF97
Unigene_0372	8	3	3	2	Os02g0826500 [Oryza sativa (japonica cultivar-group)] gi|48716441|dbj|BAD23048.1| putative ABC transporter [Oryza sativa (japonica cultivar-group)] gi|113538118|dbj|BAF10501.1| Os02g0826500 [Oryza sativa (japonica cultivar-group)]
Unigene_0373	8	2	5	1	Novel
Unigene_0374	7	1	3	3	ribosomal protein S7 [Oryza sativa (japonica cultivar-group)]
Unigene_0375	7	6	1	0	Os03g0831500 [Oryza sativa (japonica cultivar-group)] gi|28372680|gb|AAO39864.1| putative 5'-phosphoribosyl-5-aminoimidazole synthetase [Oryza sativa (japonica cultivar-group)] gi|31249753|gb|AAP46245.1| putative 5'-phosphoribosyl-5-aminoimidazole synthet
Unigene_0376	7	4	2	1	Os10g0548100 [Oryza sativa (japonica cultivar-group)] gi|13876529|gb|AAK43505.1|AC020666_15 unknown protein [Oryza sativa (japonica cultivar-group)] gi|31433382|gb|AAP54901.1| expressed protein [Oryza sativa (japonica cultivar-group)] gi|113639833|dbj|BAF
Unigene_0377	7	2	2	3	Os05g0344200 [Oryza sativa (japonica cultivar-group)] gi|55168301|gb|AAV44167.1| unknown protein [Oryza sativa (japonica cultivar-group)] gi|113578804|dbj|BAF17167.1| Os05g0344200 [Oryza sativa (japonica cultivar-group)]
Unigene_0378	7	1	1	5	Os01g0975900 [Oryza sativa (japonica cultivar-group)] gi|75306385|sp|Q94CS9|TIP12_ORYSA Probable aquaporin TIP1.2 (Tonoplast intrinsic protein 1.2) (OsTIP1.2) gi|15290142|dbj|BAB63833.1| tonoplast membrane integral protein [Oryza sativa (japonica cultivar
Unigene_0379	7	1	5	1	Os03g0826800 [Oryza sativa (japonica cultivar-group)] gi|15042820|gb|AAK82443.1|AC091247_10 unknown protein [Oryza sativa] gi|18855056|gb|AAL79748.1|AC096687_12 unknown protein [Oryza sativa] gi|108711857|gb|ABF99652.1| expressed protein [Oryza sativa (ja
Unigene_0380	7	0	5	2	Os03g0623100 [Oryza sativa (japonica cultivar-group)] gi|113549158|dbj|BAF12601.1| Os03g0623100 [Oryza sativa (japonica cultivar-group)]
Unigene_0381	7	3	2	2	Os05g0533100 [Oryza sativa (japonica cultivar-group)] gi|113579690|dbj|BAF18053.1| Os05g0533100 [Oryza sativa (japonica cultivar-group)]
Unigene_0382	7	6	0	1	Novel
Unigene_0383	7	2	3	2	Os04g0692000 [Oryza sativa (japonica cultivar-group)] gi|38567832|emb|CAE05781.2| OSJNBb0020J19.10 [Oryza sativa (japonica cultivar-group)] gi|113565935|dbj|BAF16278.1| Os04g0692000 [Oryza sativa (japonica cultivar-group)]
Unigene_0384	7	1	6	0	Os06g0669700 [Oryza sativa (japonica cultivar-group)] gi|113596364|dbj|BAF20238.1| Os06g0669700 [Oryza sativa (japonica cultivar-group)]
Unigene_0385	7	3	3	1	Os04g0441900 [Oryza sativa (japonica cultivar-group)] gi|113564449|dbj|BAF14792.1| Os04g0441900 [Oryza sativa (japonica cultivar-group)]
Unigene_0386	7	2	3	2	Os01g0147900 [Oryza sativa (japonica cultivar-group)] gi|1351270|sp|P48494|TPIS_ORYSA Triosephosphate isomerase, cytosolic (TIM) (Triose-phosphate isomerase) gi|169821|gb|AAA18541.1| triosephosphate isomerase gi|12328484|dbj|BAB21144.1| putative triosepho
Unigene_0387	7	2	5	0	Os09g0492700 [Oryza sativa (japonica cultivar-group)] gi|113631774|dbj|BAF25455.1| Os09g0492700 [Oryza sativa (japonica cultivar-group)]
Unigene_0388	7	3	2	2	expressed protein [Oryza sativa (japonica cultivar-group)]
Unigene_0389	7	0	1	6	Os01g0276300 [Oryza sativa (japonica cultivar-group)] gi|56783701|dbj|BAD81113.1| putative embryonic abundant protein, group 3 [Oryza sativa (japonica cultivar-group)] gi|113532258|dbj|BAF04641.1| Os01g0276300 [Oryza sativa (japonica cultivar-group)]
Unigene_0390	7	3	4	0	Os03g0794700 [Oryza sativa (japonica cultivar-group)] gi|25553579|dbj|BAC24844.1| putative ribosomal protein S18 [Oryza sativa (japonica cultivar-group)] gi|28269440|gb|AAO37983.1| putative ribosomal protein S18A [Oryza sativa (japonica cultivar-group)] g
Unigene_0391	7	3	1	3	Os09g0325700 [Oryza sativa (japonica cultivar-group)] gi|113631114|dbj|BAF24795.1| Os09g0325700 [Oryza sativa (japonica cultivar-group)]
Unigene_0392	7	1	6	0	Os02g0740500 [Oryza sativa (japonica cultivar-group)] gi|113537604|dbj|BAF09987.1| Os02g0740500 [Oryza sativa (japonica cultivar-group)]
Unigene_0393	7	1	4	2	Os08g0525600 [Oryza sativa (japonica cultivar-group)] gi|42761405|dbj|BAD11570.1| putative 70 kDa peptidylprolyl isomerase [Oryza sativa (japonica cultivar-group)] gi|113624261|dbj|BAF24206.1| Os08g0525600 [Oryza sativa (japonica cultivar-group)]
Unigene_0394	7	2	2	3	unknown protein [Oryza sativa (japonica cultivar-group)]
Unigene_0395	7	1	2	4	retrotransposon protein, putative, Ty3-gypsy sub-class [Oryza sativa (japonica cultivar-group)] gi|77550471|gb|ABA93268.1| retrotransposon protein, putative, Ty3-gypsy subclass [Oryza sativa (japonica cultivar-group)]
Unigene_0396	7	1	5	1	unknown protein [Oryza sativa (japonica cultivar-group)]
Unigene_0397	7	1	3	3	Os07g0633200 [Oryza sativa (japonica cultivar-group)] gi|33146902|dbj|BAC79901.1| putative SC35-like splicing factor SCL30a [Oryza sativa (japonica cultivar-group)] gi|113611908|dbj|BAF22286.1| Os07g0633200 [Oryza sativa (japonica cultivar-group)]
Unigene_0398	7	0	5	2	glycine rich RNA binding protein [Oryza sativa (indica cultivar-group)]
Unigene_0399	7	2	2	3	Os03g0780600 [Oryza sativa (japonica cultivar-group)] gi|73920810|sp|P37832|TBB7_ORYSA Tubulin beta-7 chain (Beta-7 tubulin) (pTUB22) gi|12957711|gb|AAK09229.1|AC084320_16 beta-tubulin [Oryza sativa (japonica cultivar-group)] gi|108711382|gb|ABF99177.1| T
Unigene_0400	7	0	7	0	Os05g0491100 [Oryza sativa (japonica cultivar-group)] gi|75323484|sp|Q6F332|CALM2_ORYSA Calmodulin-2 (CaM-2) gi|17066588|gb|AAL35328.1|AF441190_1 calmodulin [Oryza sativa] gi|2809481|gb|AAC36058.1| calmodulin [Oryza sativa] gi|50080309|gb|AAT69643.1| puta
Unigene_0401	7	2	1	4	Os06g0192600 [Oryza sativa (japonica cultivar-group)] gi|28558165|sp|Q9FXT9|PRS7_ORYSA 26S protease regulatory subunit 7 (26S proteasome subunit 7) (26S proteasome AAA-ATPase subunit RPT1) (Regulatory particle triple-A ATPase subunit 1) gi|11094190|dbj|BA
Unigene_0402	7	1	6	0	Os03g0130300 [Oryza sativa (japonica cultivar-group)] gi|1620753|gb|AAB17095.1| proteinase inhibitor [Oryza sativa] gi|2829212|gb|AAC00503.1| proteinase inhibitor [Oryza sativa] gi|6063551|dbj|BAA85411.1| unnamed protein product [Oryza sativa (japonica cu
Unigene_0403	7	1	2	4	Os12g0187800 [Oryza sativa (japonica cultivar-group)] gi|77553219|gb|ABA96015.1| expressed protein [Oryza sativa (japonica cultivar-group)] gi|113648836|dbj|BAF29348.1| Os12g0187800 [Oryza sativa (japonica cultivar-group)]
Unigene_0404	7	2	0	5	Os01g0120800 [Oryza sativa (japonica cultivar-group)] gi|43823412|emb|CAD24839.1| translation initiation factor 3 [Oryza sativa (japonica cultivar-group)] gi|53791245|dbj|BAD52450.1| putative translation initiation factor [Oryza sativa (japonica cultivar-
Unigene_0405	7	1	5	1	Os02g0704600 [Oryza sativa (japonica cultivar-group)] gi|41053140|dbj|BAD08083.1| unknown protein [Oryza sativa (japonica cultivar-group)] gi|113537392|dbj|BAF09775.1| Os02g0704600 [Oryza sativa (japonica cultivar-group)]
Unigene_0406	7	1	4	2	putative nucleotide binding protein [Oryza sativa (japonica cultivar-group)]
Unigene_0407	7	4	0	3	Os02g0770000 [Oryza sativa (japonica cultivar-group)] gi|8671502|dbj|BAA96834.1| beta 1 subunit of 20S proteasome [Oryza sativa (japonica cultivar-group)] gi|46805414|dbj|BAD16916.1| beta 1 subunit of 20S proteasome [Oryza sativa (japonica cultivar-group)
Unigene_0408	7	3	0	4	Os07g0662500 [Oryza sativa (japonica cultivar-group)] gi|90110019|sp|P29545|EF1B_ORYSA Elongation factor 1-beta (EF-1-beta) (Elongation factor 1B-alpha 2) (eEF-1B alpha) (Elongation factor 1-beta') (EF-1-beta') gi|38175744|dbj|BAC22427.2| putative transla
Unigene_0409	7	1	6	0	Os05g0574500 [Oryza sativa (japonica cultivar-group)] gi|5360230|dbj|BAA81911.1| Ran [Oryza sativa (japonica cultivar-group)] gi|18146760|dbj|BAB82438.1| small GTP-binding protein (Ran2) [Oryza sativa (japonica cultivar-group)] gi|50080250|gb|AAT69585.1|
Unigene_0410	7	2	2	3	Os09g0326900 [Oryza sativa (japonica cultivar-group)] gi|48716899|dbj|BAD23594.1| putative eukaryotic translation initiation factor 5 [Oryza sativa (japonica cultivar-group)] gi|113631118|dbj|BAF24799.1| Os09g0326900 [Oryza sativa (japonica cultivar-group
Unigene_0411	7	4	1	2	Os01g0180800 [Oryza sativa (japonica cultivar-group)] gi|13122421|dbj|BAB32902.1| putative heat shock protein [Oryza sativa (japonica cultivar-group)] gi|13161454|dbj|BAB33024.1| putative heat shock protein [Oryza sativa (japonica cultivar-group)] gi|1135
Unigene_0412	7	2	3	2	Novel
Unigene_0413	7	2	4	1	Os07g0597000 [Oryza sativa (japonica cultivar-group)] gi|3789948|gb|AAC67555.1| translation initiation factor 5A [Oryza sativa] gi|27817940|dbj|BAC55704.1| translation initiation factor 5A [Oryza sativa (japonica cultivar-group)] gi|113611710|dbj|BAF22088
Unigene_0414	7	1	3	3	Os03g0167700 [Oryza sativa (japonica cultivar-group)] gi|108706380|gb|ABF94175.1| Serine/threonine protein phosphatase PP2A-4 catalytic subunit, putative, expressed [Oryza sativa (japonica cultivar-group)] gi|113547555|dbj|BAF10998.1| Os03g0167700 [Oryza
Unigene_0415	7	3	0	4	Os03g0848200 [Oryza sativa (japonica cultivar-group)] gi|113550362|dbj|BAF13805.1| Os03g0848200 [Oryza sativa (japonica cultivar-group)]
Unigene_0416	7	1	3	3	Os02g0169300 [Oryza sativa (japonica cultivar-group)] gi|49388607|dbj|BAD25722.1| putative phosphoglycerate kinase, cytosolic [Oryza sativa (japonica cultivar-group)] gi|113535551|dbj|BAF07934.1| Os02g0169300 [Oryza sativa (japonica cultivar-group)]
Unigene_0417	7	2	3	2	Os09g0504700 [Oryza sativa (japonica cultivar-group)] gi|113631829|dbj|BAF25510.1| Os09g0504700 [Oryza sativa (japonica cultivar-group)]
Unigene_0418	7	1	5	1	Os03g0298400 [Oryza sativa (japonica cultivar-group)] gi|17297987|dbj|BAB78491.1| 26S proteasome regulatory particle triple-A ATPase subunit2b [Oryza sativa (japonica cultivar-group)] gi|108707666|gb|ABF95461.1| 26S protease regulatory subunit 4, putative
Unigene_0419	7	2	4	1	Os05g0126300 [Oryza sativa (japonica cultivar-group)] gi|46391151|gb|AAS90678.1| unknown protein [Oryza sativa (japonica cultivar-group)] gi|47900460|gb|AAT39236.1| unknown protein [Oryza sativa (japonica cultivar-group)] gi|113578077|dbj|BAF16440.1| Os05
Unigene_0420	7	4	2	1	Os05g0121000 [Oryza sativa (japonica cultivar-group)] gi|54287468|gb|AAV31212.1| unknown protein [Oryza sativa (japonica cultivar-group)] gi|113578046|dbj|BAF16409.1| Os05g0121000 [Oryza sativa (japonica cultivar-group)]
Unigene_0421	7	5	1	1	Novel
Unigene_0422	7	2	3	2	Os08g0424500 [Oryza sativa (japonica cultivar-group)] gi|30698520|dbj|BAC76608.1| betaine aldehyde dehydrogenase [Oryza sativa (japonica cultivar-group)] gi|37572925|dbj|BAC98555.1| putative betaine-aldehyde dehydrogenase [Oryza sativa (japonica cultivar-
Unigene_0423	7	4	3	0	Os01g0252100 [Oryza sativa (japonica cultivar-group)] gi|7106529|dbj|BAA92214.1| putative protein kinase [Oryza sativa (japonica cultivar-group)] gi|13620845|dbj|BAB40983.1| shaggy-related protein kinase gamma [Oryza sativa] gi|113532133|dbj|BAF04516.1| O
Unigene_0424	7	1	6	0	Os01g0226400 [Oryza sativa (japonica cultivar-group)] gi|56784122|dbj|BAD81507.1| unknown protein [Oryza sativa (japonica cultivar-group)] gi|56784165|dbj|BAD81550.1| unknown protein [Oryza sativa (japonica cultivar-group)] gi|113531995|dbj|BAF04378.1| Os
Unigene_0425	7	4	3	0	Os12g0632700 [Oryza sativa (japonica cultivar-group)] gi|3183079|sp|Q42972|MDHG_ORYSA Malate dehydrogenase, glyoxysomal precursor gi|1375075|dbj|BAA12870.1| glyoxysomal malate dehydrogenase [Oryza sativa (japonica cultivar-group)] gi|108863013|gb|ABA99938
Unigene_0426	7	3	4	0	Os03g0851100 [Oryza sativa (japonica cultivar-group)] gi|18001149|gb|AAL55261.1|AF327062_1 translational elongation factor Tu [Oryza sativa] gi|21685576|gb|AAM74563.1|AF303468_1 elongation factor Tu [Oryza sativa] gi|27573344|gb|AAO20062.1| translational
Unigene_0427	7	1	6	0	Os04g0376500 [Oryza sativa (japonica cultivar-group)] gi|38346118|emb|CAE04596.2| OSJNBb0006N15.13 [Oryza sativa (japonica cultivar-group)] gi|113564153|dbj|BAF14496.1| Os04g0376500 [Oryza sativa (japonica cultivar-group)]
Unigene_0428	7	4	1	2	Os04g0677500 [Oryza sativa (japonica cultivar-group)] gi|38344200|emb|CAE05765.2| OSJNBa0064G10.16 [Oryza sativa (japonica cultivar-group)] gi|90399037|emb|CAJ86233.1| H0402C08.9 [Oryza sativa (indica cultivar-group)] gi|113565836|dbj|BAF16179.1| Os04g067
Unigene_0429	7	2	1	4	Os02g0305700 [Oryza sativa (japonica cultivar-group)] gi|48716880|dbj|BAD23576.1| unknown protein [Oryza sativa (japonica cultivar-group)] gi|113536168|dbj|BAF08551.1| Os02g0305700 [Oryza sativa (japonica cultivar-group)]
Unigene_0430	7	2	3	2	Os06g0642900 [Oryza sativa (japonica cultivar-group)] gi|51535466|dbj|BAD37363.1| unknown protein [Oryza sativa (japonica cultivar-group)] gi|113596214|dbj|BAF20088.1| Os06g0642900 [Oryza sativa (japonica cultivar-group)]
Unigene_0431	7	3	2	2	Os08g0480100 [Oryza sativa (japonica cultivar-group)] gi|42408581|dbj|BAD09758.1| putative signal recognition particle receptor [Oryza sativa (japonica cultivar-group)] gi|42409015|dbj|BAD10268.1| putative signal recognition particle receptor [Oryza sativ
Unigene_0432	7	3	2	2	Os09g0346400 [Oryza sativa (japonica cultivar-group)] gi|42733462|dbj|BAD11328.1| BRI1-KD interacting protein 103 [Oryza sativa (japonica cultivar-group)] gi|50252360|dbj|BAD28467.1| BRI1-KD interacting protein 103 [Oryza sativa (japonica cultivar-group)]
Unigene_0433	7	5	2	0	Os02g0596900 [Oryza sativa (japonica cultivar-group)] gi|47847830|dbj|BAD21625.1| putative arp3 [Oryza sativa (japonica cultivar-group)] gi|113536854|dbj|BAF09237.1| Os02g0596900 [Oryza sativa (japonica cultivar-group)]
Unigene_0434	7	6	1	0	Os03g0719800 [Oryza sativa (japonica cultivar-group)] gi|108935866|sp|P10931|PHYA_ORYSA Phytochrome A gi|21321786|gb|AAM47309.1|AF377946_11 phytochrome A [Oryza sativa (japonica cultivar-group)] gi|30578176|dbj|BAC76431.1| phytochrome A [Oryza sativa (jap
Unigene_0435	7	0	3	4	Os06g0146800 [Oryza sativa (japonica cultivar-group)] gi|55297136|dbj|BAD68779.1| unknown protein [Oryza sativa (japonica cultivar-group)] gi|113594837|dbj|BAF18711.1| Os06g0146800 [Oryza sativa (japonica cultivar-group)]
Unigene_0436	7	0	6	1	Os04g0136700 [Oryza sativa (japonica cultivar-group)] gi|38347506|emb|CAE02417.2| OSJNBa0095E20.4 [Oryza sativa (japonica cultivar-group)] gi|113563672|dbj|BAF14015.1| Os04g0136700 [Oryza sativa (japonica cultivar-group)]
Unigene_0437	7	2	3	2	Os02g0762300 [Oryza sativa (japonica cultivar-group)] gi|46805899|dbj|BAD17212.1| n-type ATP pyrophosphatase-like [Oryza sativa (japonica cultivar-group)] gi|113537734|dbj|BAF10117.1| Os02g0762300 [Oryza sativa (japonica cultivar-group)]
Unigene_0438	7	1	2	4	Os02g0324300 [Oryza sativa (japonica cultivar-group)] gi|46390502|dbj|BAD15962.1| nuclear protein-like [Oryza sativa (japonica cultivar-group)] gi|113536227|dbj|BAF08610.1| Os02g0324300 [Oryza sativa (japonica cultivar-group)]
Unigene_0439	7	3	3	1	Os12g0168900 [Oryza sativa (japonica cultivar-group)] gi|15186772|gb|AAK91135.1|AF286464_1 V-ATPase subunit c [Porteresia coarctata] gi|113648765|dbj|BAF29277.1| Os12g0168900 [Oryza sativa (japonica cultivar-group)]
Unigene_0440	7	3	1	3	5-methyltetrahydropteroyltriglutamate-homocysteine methyltransferase, putative, expressed [Oryza sativa (japonica cultivar-group)]
Unigene_0441	7	2	5	0	high mobility group box protein 2 [Oryza sativa (japonica cultivar-group)]
Unigene_0442	7	1	6	0	Os01g0762500 [Oryza sativa (japonica cultivar-group)] gi|94730381|sp|P07728|GLUA1_ORYSA Glutelin type-A 1 precursor (Glutelin type I) [Contains: Glutelin type-A 1 acidic chain; Glutelin type-A 1 basic chain] gi|14587314|dbj|BAB61225.1| glutelin type I pre
Unigene_0443	7	4	1	2	Os06g0232000 [Oryza sativa (japonica cultivar-group)] gi|32352182|dbj|BAC78584.1| hypothetical protein [Oryza sativa (japonica cultivar-group)] gi|51535179|dbj|BAD38152.1| putative RNA-binding protein [Oryza sativa (japonica cultivar-group)] gi|113595264|
Unigene_0444	7	1	4	2	Os03g0109600 [Oryza sativa (japonica cultivar-group)] gi|29367567|gb|AAO72645.1| putative transcription factor BTF3 [Oryza sativa (japonica cultivar-group)] gi|108705782|gb|ABF93577.1| Transcription factor BTF3, putative, expressed [Oryza sativa (japonica
Unigene_0445	6	2	4	0	Os07g0229900 [Oryza sativa (japonica cultivar-group)] gi|23617253|dbj|BAC20920.1| putative 40S ribosomal protein S12 [Oryza sativa (japonica cultivar-group)] gi|113610765|dbj|BAF21143.1| Os07g0229900 [Oryza sativa (japonica cultivar-group)]
Unigene_0446	6	4	0	2	Os01g0855200 [Oryza sativa (japonica cultivar-group)] gi|56784432|dbj|BAD82471.1| peroxidase-like protein [Oryza sativa (japonica cultivar-group)] gi|113534371|dbj|BAF06754.1| Os01g0855200 [Oryza sativa (japonica cultivar-group)]
Unigene_0447	6	3	3	0	Os07g0450000 [Oryza sativa (japonica cultivar-group)] gi|22831013|dbj|BAC15877.1| putative 60S ribosomal protein L44 [Oryza sativa (japonica cultivar-group)] gi|113611083|dbj|BAF21461.1| Os07g0450000 [Oryza sativa (japonica cultivar-group)]
Unigene_0448	6	1	1	4	Os05g0512600 [Oryza sativa (japonica cultivar-group)] gi|48475080|gb|AAT44149.1| unknown protein [Oryza sativa (japonica cultivar-group)] gi|55733786|gb|AAV59293.1| unknown protein [Oryza sativa (japonica cultivar-group)] gi|113579574|dbj|BAF17937.1| Os05
Unigene_0449	6	1	2	3	Os02g0139100 [Oryza sativa (japonica cultivar-group)] gi|42409278|dbj|BAD10541.1| unknown protein [Oryza sativa (japonica cultivar-group)] gi|113535373|dbj|BAF07756.1| Os02g0139100 [Oryza sativa (japonica cultivar-group)]
Unigene_0450	6	4	0	2	Os11g0427800 [Oryza sativa (japonica cultivar-group)] gi|62734528|gb|AAX96637.1| Protease inhibitor/seed storage/LTP family, putative [Oryza sativa (japonica cultivar-group)] gi|77550414|gb|ABA93211.1| Nonspecific lipid-transfer protein 1 precursor, putat
Unigene_0451	6	1	2	3	Os02g0181900 [Oryza sativa (japonica cultivar-group)] gi|113535627|dbj|BAF08010.1| Os02g0181900 [Oryza sativa (japonica cultivar-group)]
Unigene_0452	6	1	0	5	Os05g0557900 [Oryza sativa (japonica cultivar-group)] gi|49328020|gb|AAT58721.1| unknown protein [Oryza sativa (japonica cultivar-group)] gi|50878315|gb|AAT85090.1| unknown protein [Oryza sativa (japonica cultivar-group)] gi|113579844|dbj|BAF18207.1| Os05
Unigene_0453	6	3	3	0	oxidoreductase, zinc-binding dehydrogenase family protein, expressed [Oryza sativa (japonica cultivar-group)]
Unigene_0454	6	2	1	3	Os05g0437900 [Oryza sativa (japonica cultivar-group)] gi|46981293|gb|AAT07611.1| putative tubby protein [Oryza sativa (japonica cultivar-group)] gi|55733806|gb|AAV59313.1| putative tubby protein [Oryza sativa (japonica cultivar-group)] gi|113579207|dbj|BA
Unigene_0455	6	1	3	2	Os02g0721600 [Oryza sativa (japonica cultivar-group)] gi|45735977|dbj|BAD13006.1| putative WD-40 repeat protein [Oryza sativa (japonica cultivar-group)] gi|113537492|dbj|BAF09875.1| Os02g0721600 [Oryza sativa (japonica cultivar-group)]
Unigene_0456	6	1	3	2	hypothetical protein [Oryza sativa (japonica cultivar-group)] gi|38175702|dbj|BAD01411.1| hypothetical protein [Oryza sativa (japonica cultivar-group)]
Unigene_0457	6	0	1	5	Os08g0457600 [Oryza sativa (japonica cultivar-group)] gi|33354141|dbj|BAC81140.1| plastid (p)ppGpp synthase [Oryza sativa (japonica cultivar-group)] gi|42408400|dbj|BAD09583.1| plastid (p)ppGpp synthase [Oryza sativa (japonica cultivar-group)] gi|11362393
Unigene_0458	6	1	5	0	Os01g0916600 [Oryza sativa (japonica cultivar-group)] gi|2624328|emb|CAA05729.1| OsGRP2 [Oryza sativa (japonica cultivar-group)] gi|19386753|dbj|BAB86134.1| OsGRP2 [Oryza sativa (japonica cultivar-group)] gi|20805007|dbj|BAB92683.1| OsGRP2 [Oryza sativa (
Unigene_0459	6	3	0	3	Os02g0218200 [Oryza sativa (japonica cultivar-group)] gi|46805845|dbj|BAD17179.1| putative aminopeptidase M [Oryza sativa (japonica cultivar-group)] gi|113535834|dbj|BAF08217.1| Os02g0218200 [Oryza sativa (japonica cultivar-group)]
Unigene_0460	6	0	4	2	Os06g0255300 [Oryza sativa (japonica cultivar-group)] gi|52076409|dbj|BAD45239.1| unknown protein [Oryza sativa (japonica cultivar-group)] gi|113595348|dbj|BAF19222.1| Os06g0255300 [Oryza sativa (japonica cultivar-group)]
Unigene_0461	6	2	1	3	OSIGBa0159F11.11 [Oryza sativa (indica cultivar-group)]
Unigene_0462	6	3	0	3	Os05g0447700 [Oryza sativa (japonica cultivar-group)] gi|51854380|gb|AAU10760.1| unknown protein [Oryza sativa (japonica cultivar-group)] gi|113579246|dbj|BAF17609.1| Os05g0447700 [Oryza sativa (japonica cultivar-group)]
Unigene_0463	6	0	3	3	hypothetical protein CaO19.6835 [Candida albicans SC5314] gi|46431455|gb|EAK91016.1| hypothetical protein CaO19.6835 [Candida albicans SC5314]
Unigene_0464	6	3	2	1	Os05g0449500 [Oryza sativa (japonica cultivar-group)] gi|53749250|gb|AAU90110.1| putative LRR-containing F-box protein [Oryza sativa (japonica cultivar-group)] gi|113579251|dbj|BAF17614.1| Os05g0449500 [Oryza sativa (japonica cultivar-group)]
Unigene_0465	6	0	2	4	Os02g0669100 [Oryza sativa (japonica cultivar-group)] gi|50251330|dbj|BAD28306.1| putative cold acclimation protein [Oryza sativa (japonica cultivar-group)] gi|50252144|dbj|BAD28140.1| putative cold acclimation protein [Oryza sativa (japonica cultivar-gro
Unigene_0466	6	3	2	1	Os07g0102400 [Oryza sativa (japonica cultivar-group)] gi|50508933|dbj|BAD31838.1| putative transmembrane protein(TOM3) [Oryza sativa (japonica cultivar-group)] gi|113610219|dbj|BAF20597.1| Os07g0102400 [Oryza sativa (japonica cultivar-group)]
Unigene_0467	6	0	3	3	Os04g0306400 [Oryza sativa (japonica cultivar-group)] gi|38347196|emb|CAD40521.2| OSJNBa0023J03.8 [Oryza sativa (japonica cultivar-group)] gi|113563990|dbj|BAF14333.1| Os04g0306400 [Oryza sativa (japonica cultivar-group)] gi|116308924|emb|CAH66053.1| OSIG
Unigene_0468	6	4	2	0	Os05g0182600 [Oryza sativa (japonica cultivar-group)] gi|75253362|sp|Q65WY8|SSP1B_ORYSA FACT complex subunit SSRP1-B (Facilitates chromatin transcription complex subunit SSRP1-B) (Recombination signal sequence recognition protein 1-B) gi|52353744|gb|AAU44
Unigene_0469	6	4	1	1	Os01g0644000 [Oryza sativa (japonica cultivar-group)] gi|55295960|dbj|BAD68000.1| unknown protein [Oryza sativa (japonica cultivar-group)] gi|55297115|dbj|BAD68759.1| unknown protein [Oryza sativa (japonica cultivar-group)] gi|113533227|dbj|BAF05610.1| Os
Unigene_0470	6	2	4	0	Os03g0577200 [Oryza sativa (japonica cultivar-group)] gi|38093736|gb|AAR10852.1| putative Mob1-like protein [Oryza sativa (japonica cultivar-group)] gi|108709468|gb|ABF97263.1| Mps one binder kinase activator-like 1A, putative, expressed [Oryza sativa (ja
Unigene_0471	6	2	4	0	RNA binding protein Rp120 [Oryza sativa (japonica cultivar-group)] gi|32966012|gb|AAP85378.1| RNA binding protein Rp120 [Oryza sativa (japonica cultivar-group)]
Unigene_0472	6	2	1	3	Os06g0708500 [Oryza sativa (japonica cultivar-group)] gi|53792607|dbj|BAD53622.1| putative cyclophilin [Oryza sativa (japonica cultivar-group)] gi|53792614|dbj|BAD53628.1| putative cyclophilin [Oryza sativa (japonica cultivar-group)] gi|113596575|dbj|BAF2
Unigene_0473	6	0	6	0	Os01g0341600 [Oryza sativa (japonica cultivar-group)] gi|113532485|dbj|BAF04868.1| Os01g0341600 [Oryza sativa (japonica cultivar-group)]
Unigene_0474	6	0	5	1	expressed protein [Oryza sativa (japonica cultivar-group)]
Unigene_0475	6	0	4	2	Os10g0457000 [Oryza sativa (japonica cultivar-group)] gi|31432465|gb|AAP54095.1| Splicing factor 3B subunit 4, putative, expressed [Oryza sativa (japonica cultivar-group)] gi|113639368|dbj|BAF26673.1| Os10g0457000 [Oryza sativa (japonica cultivar-group)]
Unigene_0476	6	1	3	2	Os03g0151800 [Oryza sativa (japonica cultivar-group)] gi|108706222|gb|ABF94017.1| Cell division cycle protein 48, putative, expressed [Oryza sativa (japonica cultivar-group)] gi|113547458|dbj|BAF10901.1| Os03g0151800 [Oryza sativa (japonica cultivar-group
Unigene_0477	6	0	0	6	Novel
Unigene_0478	6	1	3	2	OSIGBa0126B18.7 [Oryza sativa (indica cultivar-group)]
Unigene_0479	6	1	4	1	Rac-like GTP-binding protein 5 (OsRac5) (GTPase protein RacD) gi|6822324|gb|AAF28764.1|AF218381_1 small GTP binding protein RACDP [Oryza sativa subsp. japonica] gi|13487163|gb|AAK27450.1|AF329814_1 small GTP binding protein RACDP [Oryza sativa subsp. japo
Unigene_0480	6	1	4	1	Os05g0149800 [Oryza sativa (japonica cultivar-group)] gi|52353467|gb|AAU44034.1| putative tonneau 2 [Oryza sativa (japonica cultivar-group)] gi|113578211|dbj|BAF16574.1| Os05g0149800 [Oryza sativa (japonica cultivar-group)]
Unigene_0481	6	2	0	4	Os03g0842900 [Oryza sativa (japonica cultivar-group)] gi|41469623|gb|AAS07346.1| putative oxidoreductase [Oryza sativa (japonica cultivar-group)] gi|50428679|gb|AAT77030.1| putative steroleosin-B [Oryza sativa (japonica cultivar-group)] gi|108712032|gb|AB
Unigene_0482	6	1	2	3	Novel
Unigene_0483	6	1	0	5	Os04g0518400 [Oryza sativa (japonica cultivar-group)] gi|32487855|emb|CAE05623.1| OSJNBb0061C13.5 [Oryza sativa (japonica cultivar-group)] gi|38568069|emb|CAE05458.3| OSJNBa0073E02.18 [Oryza sativa (japonica cultivar-group)] gi|113564897|dbj|BAF15240.1| O
Unigene_0484	6	4	2	0	Os07g0627000 [Oryza sativa (japonica cultivar-group)] gi|113611878|dbj|BAF22256.1| Os07g0627000 [Oryza sativa (japonica cultivar-group)]
Unigene_0485	6	0	3	3	Os12g0552700 [Oryza sativa (japonica cultivar-group)] gi|113649491|dbj|BAF30003.1| Os12g0552700 [Oryza sativa (japonica cultivar-group)]
Unigene_0486	6	3	3	0	Os03g0298800 [Oryza sativa (japonica cultivar-group)] gi|108707669|gb|ABF95464.1| RNA recognition motif family protein, expressed [Oryza sativa (japonica cultivar-group)] gi|113548317|dbj|BAF11760.1| Os03g0298800 [Oryza sativa (japonica cultivar-group)]
Unigene_0487	6	1	3	2	Os06g0142900 [Oryza sativa (japonica cultivar-group)] gi|113594813|dbj|BAF18687.1| Os06g0142900 [Oryza sativa (japonica cultivar-group)]
Unigene_0488	6	3	0	3	Os03g0744800 [Oryza sativa (japonica cultivar-group)] gi|30017578|gb|AAP13000.1| putative cop-coated vesicle membrane protein [Oryza sativa (japonica cultivar-group)] gi|108711032|gb|ABF98827.1| emp24/gp25L/p24 family protein, expressed [Oryza sativa (jap
Unigene_0489	6	1	5	0	Os07g0563800 [Oryza sativa (japonica cultivar-group)] gi|50510178|dbj|BAD31272.1| ARF GAP-like zinc finger-containing protein-like [Oryza sativa (japonica cultivar-group)] gi|113611535|dbj|BAF21913.1| Os07g0563800 [Oryza sativa (japonica cultivar-group)]
Unigene_0490	6	1	2	3	Os10g0486900 [Oryza sativa (japonica cultivar-group)] gi|110289293|gb|AAP54357.2| TPR Domain containing protein, expressed [Oryza sativa (japonica cultivar-group)] gi|113639513|dbj|BAF26818.1| Os10g0486900 [Oryza sativa (japonica cultivar-group)]
Unigene_0491	6	0	1	5	Os02g0175100 [Oryza sativa (japonica cultivar-group)] gi|113535584|dbj|BAF07967.1| Os02g0175100 [Oryza sativa (japonica cultivar-group)]
Unigene_0492	6	0	6	0	Os03g0775500 [Oryza sativa (japonica cultivar-group)] gi|24899438|gb|AAN65008.1| hypothetical protein [Oryza sativa (japonica cultivar-group)] gi|108711329|gb|ABF99124.1| expressed protein [Oryza sativa (japonica cultivar-group)] gi|113549902|dbj|BAF13345
Unigene_0493	6	2	3	1	Os05g0350600 [Oryza sativa (japonica cultivar-group)] gi|113578826|dbj|BAF17189.1| Os05g0350600 [Oryza sativa (japonica cultivar-group)]
Unigene_0494	6	1	0	5	expressed protein [Oryza sativa (japonica cultivar-group)]
Unigene_0495	6	2	1	3	Novel
Unigene_0496	6	4	2	0	Os10g0518100 [Oryza sativa (japonica cultivar-group)] gi|13786461|gb|AAK39586.1|AC025296_21 putative GTPase activating protein [Oryza sativa] gi|31433080|gb|AAP54640.1| RabGAP/TBC domain-containing protein, putative, expressed [Oryza sativa (japonica cult
Unigene_0497	6	1	2	3	Os04g0352400 [Oryza sativa (japonica cultivar-group)] gi|66153725|gb|AAD29708.2|AF140495_1 FK506-binding protein [Oryza sativa (japonica cultivar-group)] gi|38347494|emb|CAE05842.2| OSJNBa0091C07.4 [Oryza sativa (japonica cultivar-group)] gi|113564106|dbj
Unigene_0498	6	2	0	4	Os06g0152200 [Oryza sativa (japonica cultivar-group)] gi|3618316|dbj|BAA33204.1| zinc finger protein [Oryza sativa (japonica cultivar-group)] gi|55296631|dbj|BAD69333.1| zinc-finger protein R2931 [Oryza sativa (japonica cultivar-group)] gi|55297284|dbj|BA
Unigene_0499	6	0	4	2	putative F-box protein Fbl2 [Oryza sativa (japonica cultivar-group)]
Unigene_0500	6	3	2	1	Os02g0170100 [Oryza sativa (japonica cultivar-group)] gi|49387555|dbj|BAD25486.1| putative glycine decarboxylase complex H-protein [Oryza sativa (japonica cultivar-group)] gi|49388072|dbj|BAD25184.1| putative glycine decarboxylase complex H-protein [Oryza
Unigene_0501	6	0	1	5	Nonspecific lipid-transfer protein 1 precursor, putative, expressed [Oryza sativa (japonica cultivar-group)]
Unigene_0502	6	3	2	1	Os08g0195400 [Oryza sativa (japonica cultivar-group)] gi|38637153|dbj|BAD03406.1| unknown protein [Oryza sativa (japonica cultivar-group)] gi|38637424|dbj|BAD03681.1| unknown protein [Oryza sativa (japonica cultivar-group)] gi|113623153|dbj|BAF23098.1| Os
Unigene_0503	6	2	4	0	RNA recognition motif. (a.k.a. RRM, RBD, or RNP domain), putative [Oryza sativa (japonica cultivar-group)] gi|77549578|gb|ABA92375.1| RNA recognition motif family protein, expressed [Oryza sativa (japonica cultivar-group)]
Unigene_0504	6	2	1	3	Os09g0532400 [Oryza sativa (japonica cultivar-group)] gi|68565887|sp|Q689G6|PRR95_ORYSA Two-component response regulator-like PRR95 (Pseudo-response regulator 95) (OsPRR95) gi|51571881|dbj|BAD38857.1| pseudo-response regulator 95 [Oryza sativa (japonica c
Unigene_0505	6	2	1	3	Os05g0283000 [Oryza sativa (japonica cultivar-group)] gi|113578642|dbj|BAF17005.1| Os05g0283000 [Oryza sativa (japonica cultivar-group)]
Unigene_0506	6	3	1	2	Os04g0313300 [Oryza sativa (japonica cultivar-group)] gi|113564015|dbj|BAF14358.1| Os04g0313300 [Oryza sativa (japonica cultivar-group)]
Unigene_0507	6	0	2	4	Glycosyl hydrolase family 1 protein, expressed [Oryza sativa (japonica cultivar-group)]
Unigene_0508	6	3	2	1	Os06g0714500 [Oryza sativa (japonica cultivar-group)] gi|53791771|dbj|BAD53565.1| putative spastin protein [Oryza sativa (japonica cultivar-group)] gi|113596615|dbj|BAF20489.1| Os06g0714500 [Oryza sativa (japonica cultivar-group)]
Unigene_0509	6	1	4	1	Os03g0293500 [Oryza sativa (japonica cultivar-group)] gi|110815966|sp|P51848|PDC2_ORYSA Pyruvate decarboxylase isozyme 2 (PDC) gi|108707616|gb|ABF95411.1| Pyruvate decarboxylase isozyme 2, putative, expressed [Oryza sativa (japonica cultivar-group)] gi|11
Unigene_0510	6	3	2	1	SAP domain containing protein, expressed [Oryza sativa (japonica cultivar-group)] gi|108708493|gb|ABF96288.1| SAP domain containing protein, expressed [Oryza sativa (japonica cultivar-group)]
Unigene_0511	6	1	1	4	Os01g0767700 [Oryza sativa (japonica cultivar-group)] gi|53792445|dbj|BAD53353.1| putative DEIH-box RNA/DNA helicase [Oryza sativa (japonica cultivar-group)] gi|53793557|dbj|BAD53327.1| putative DEIH-box RNA/DNA helicase [Oryza sativa (japonica cultivar-g
Unigene_0512	6	1	1	4	putative senescence-associated protein [Pyrus communis]
Unigene_0513	6	4	0	2	Novel
Unigene_0514	6	2	4	0	Os06g0195900 [Oryza sativa (japonica cultivar-group)] gi|113595090|dbj|BAF18964.1| Os06g0195900 [Oryza sativa (japonica cultivar-group)]
Unigene_0515	6	6	0	0	Os11g0266000 [Oryza sativa (japonica cultivar-group)] gi|62734214|gb|AAX96323.1| transposon protein, putative, unclassified [Oryza sativa (japonica cultivar-group)] gi|77549783|gb|ABA92580.1| transposon protein, putative, unclassified, expressed [Oryza sa
Unigene_0516	6	3	2	1	Os06g0709100 [Oryza sativa (japonica cultivar-group)] gi|113596580|dbj|BAF20454.1| Os06g0709100 [Oryza sativa (japonica cultivar-group)]
Unigene_0517	6	2	3	1	Os08g0386800 [Oryza sativa (japonica cultivar-group)] gi|40253478|dbj|BAD05428.1| putative mitochondrial carrier protein [Oryza sativa (japonica cultivar-group)] gi|113623679|dbj|BAF23624.1| Os08g0386800 [Oryza sativa (japonica cultivar-group)]
Unigene_0518	6	0	4	2	Os02g0503400 [Oryza sativa (japonica cultivar-group)] gi|48716173|dbj|BAD23213.1| putative 60S ribosomal protein L35 [Oryza sativa (japonica cultivar-group)] gi|48716298|dbj|BAD22912.1| putative 60S ribosomal protein L35 [Oryza sativa (japonica cultivar-g
Unigene_0519	6	1	4	1	Os09g0505300 [Oryza sativa (japonica cultivar-group)] gi|113631834|dbj|BAF25515.1| Os09g0505300 [Oryza sativa (japonica cultivar-group)]
Unigene_0520	6	1	4	1	Putative cullin [Oryza sativa]
Unigene_0521	6	2	3	1	Os01g0549700 [Oryza sativa (japonica cultivar-group)] gi|113532828|dbj|BAF05211.1| Os01g0549700 [Oryza sativa (japonica cultivar-group)]
Unigene_0522	6	2	2	2	Os10g0442300 [Oryza sativa (japonica cultivar-group)] gi|31432322|gb|AAP53972.1| UDP-glucoronosyl and UDP-glucosyl transferase family protein, expressed [Oryza sativa (japonica cultivar-group)] gi|113639305|dbj|BAF26610.1| Os10g0442300 [Oryza sativa (japo
Unigene_0523	6	1	1	4	Os01g0303300 [Oryza sativa (japonica cultivar-group)] gi|12060507|dbj|BAB20636.1| putative stress-inducible membrane pore protein [Oryza sativa (japonica cultivar-group)] gi|21104571|dbj|BAB93165.1| putative stress-inducible membrane pore protein [Oryza s
Unigene_0524	6	1	2	3	Os08g0512700 [Oryza sativa (japonica cultivar-group)] gi|113624190|dbj|BAF24135.1| Os08g0512700 [Oryza sativa (japonica cultivar-group)]
Unigene_0525	6	1	2	3	Os09g0338400 [Oryza sativa (japonica cultivar-group)] gi|50252531|dbj|BAD28706.1| putative tRNA splicing protein [Oryza sativa (japonica cultivar-group)] gi|113631147|dbj|BAF24828.1| Os09g0338400 [Oryza sativa (japonica cultivar-group)]
Unigene_0526	6	1	3	2	Os04g0556300 [Oryza sativa (japonica cultivar-group)] gi|21360380|gb|AAM47493.1| glutathione peroxidase 1 [Oryza sativa] gi|113565095|dbj|BAF15438.1| Os04g0556300 [Oryza sativa (japonica cultivar-group)]
Unigene_0527	6	0	2	4	putative UDP-glucuronic acid decarboxylase [Oryza sativa (japonica cultivar-group)]
Unigene_0528	6	2	2	2	Os06g0126000 [Oryza sativa (japonica cultivar-group)] gi|55295868|dbj|BAD67736.1| putative SEU1 protein [Oryza sativa (japonica cultivar-group)] gi|113594695|dbj|BAF18569.1| Os06g0126000 [Oryza sativa (japonica cultivar-group)]
Unigene_0529	6	1	3	2	Os06g0507400 [Oryza sativa (japonica cultivar-group)] gi|113595766|dbj|BAF19640.1| Os06g0507400 [Oryza sativa (japonica cultivar-group)]
Unigene_0530	6	2	1	3	Os02g0741400 [Oryza sativa (japonica cultivar-group)] gi|46390275|dbj|BAD15725.1| unknown protein [Oryza sativa (japonica cultivar-group)] gi|46390319|dbj|BAD15768.1| unknown protein [Oryza sativa (japonica cultivar-group)] gi|113537612|dbj|BAF09995.1| Os
Unigene_0531	6	0	5	1	Os08g0207500 [Oryza sativa (japonica cultivar-group)] gi|45735813|dbj|BAD12849.1| putative iron transporter Fe2 [Oryza sativa (japonica cultivar-group)] gi|47169687|dbj|BAD18967.1| zinc transporter [Oryza sativa (japonica cultivar-group)] gi|113623214|dbj
Unigene_0532	6	3	2	1	Os08g0117300 [Oryza sativa (japonica cultivar-group)] gi|50725632|dbj|BAD33099.1| putative 40S RIBOSOMAL PROTEIN S13 [Oryza sativa (japonica cultivar-group)] gi|113622830|dbj|BAF22775.1| Os08g0117300 [Oryza sativa (japonica cultivar-group)]
Unigene_0533	6	1	1	4	Os01g0805400 [Oryza sativa (japonica cultivar-group)] gi|20804578|dbj|BAB92270.1| putative UDP-glucose:salicylic acid glucosyltransferase [Oryza sativa (japonica cultivar-group)] gi|113534091|dbj|BAF06474.1| Os01g0805400 [Oryza sativa (japonica cultivar-g
Unigene_0534	6	1	4	1	Os02g0805900 [Oryza sativa (japonica cultivar-group)] gi|47497342|dbj|BAD19382.1| decapping protein 2-like [Oryza sativa (japonica cultivar-group)] gi|47497392|dbj|BAD19430.1| decapping protein 2-like [Oryza sativa (japonica cultivar-group)] gi|113537976|
Unigene_0535	6	2	2	2	Os05g0594700 [Oryza sativa (japonica cultivar-group)] gi|55733872|gb|AAV59379.1| putative early-responsive to dehydration stress protein (ERD4) [Oryza sativa (japonica cultivar-group)] gi|113580059|dbj|BAF18422.1| Os05g0594700 [Oryza sativa (japonica cult
Unigene_0536	5	1	2	2	Os02g0814000 [Oryza sativa (japonica cultivar-group)] gi|47847868|dbj|BAD21661.1| unknown protein [Oryza sativa (japonica cultivar-group)] gi|47848548|dbj|BAD22400.1| unknown protein [Oryza sativa (japonica cultivar-group)] gi|113538019|dbj|BAF10402.1| Os
Unigene_0537	5	4	0	1	hypothetical protein PY01927 [Plasmodium yoelii yoelii str. 17XNL] gi|23488485|gb|EAA21329.1| hypothetical protein [Plasmodium yoelii yoelii]
Unigene_0538	5	3	2	0	Os10g0473400 [Oryza sativa (japonica cultivar-group)] gi|110289241|gb|AAP54244.2| expressed protein [Oryza sativa (japonica cultivar-group)] gi|113639442|dbj|BAF26747.1| Os10g0473400 [Oryza sativa (japonica cultivar-group)]
Unigene_0539	5	1	2	2	expressed protein [Oryza sativa (japonica cultivar-group)]
Unigene_0540	5	2	3	0	Os02g0767500 [Oryza sativa (japonica cultivar-group)] gi|3318615|dbj|BAA31584.1| mitochondrial phosphate transporter [Oryza sativa (japonica cultivar-group)] gi|46806078|dbj|BAD17326.1| mitochondrial phosphate transporter [Oryza sativa (japonica cultivar-
Unigene_0541	5	2	0	3	Os01g0202500 [Oryza sativa (japonica cultivar-group)] gi|113531858|dbj|BAF04241.1| Os01g0202500 [Oryza sativa (japonica cultivar-group)]
Unigene_0542	5	3	2	0	Os08g0431100 [Oryza sativa (japonica cultivar-group)] gi|113623829|dbj|BAF23774.1| Os08g0431100 [Oryza sativa (japonica cultivar-group)]
Unigene_0543	5	0	0	5	H0714H04.9 [Oryza sativa (indica cultivar-group)]
Unigene_0544	5	1	3	1	Os05g0169000 [Oryza sativa (japonica cultivar-group)] gi|113578309|dbj|BAF16672.1| Os05g0169000 [Oryza sativa (japonica cultivar-group)]
Unigene_0545	5	0	4	1	Os03g0299900 [Oryza sativa (japonica cultivar-group)] gi|108707678|gb|ABF95473.1| Aspartate aminotransferase, putative, expressed [Oryza sativa (japonica cultivar-group)] gi|113548323|dbj|BAF11766.1| Os03g0299900 [Oryza sativa (japonica cultivar-group)]
Unigene_0546	5	2	3	0	Os03g0254800 [Oryza sativa (japonica cultivar-group)] gi|108707229|gb|ABF95024.1| Chorismate synthase 2, chloroplast precursor, putative, expressed [Oryza sativa (japonica cultivar-group)] gi|113548059|dbj|BAF11502.1| Os03g0254800 [Oryza sativa (japonica
Unigene_0547	5	1	3	1	Os01g0675100 [Oryza sativa (japonica cultivar-group)] gi|11761654|gb|AAG40130.1|AF203879_1 peroxiredoxin [Oryza sativa] gi|21104735|dbj|BAB93323.1| putative thioredoxin peroxidase [Oryza sativa (japonica cultivar-group)] gi|21644633|dbj|BAC01192.1| putati
Unigene_0548	5	1	1	3	H0525E10.10 [Oryza sativa (indica cultivar-group)]
Unigene_0549	5	0	4	1	Os02g0538900 [Oryza sativa (japonica cultivar-group)] gi|50251990|dbj|BAD27924.1| bZIP protein-like [Oryza sativa (japonica cultivar-group)] gi|50252666|dbj|BAD28835.1| bZIP protein-like [Oryza sativa (japonica cultivar-group)] gi|113536586|dbj|BAF08969.1
Unigene_0550	5	0	0	5	Os04g0402100 [Oryza sativa (japonica cultivar-group)] gi|21740628|emb|CAD40786.1| OSJNBb0012E08.10 [Oryza sativa (japonica cultivar-group)] gi|113564263|dbj|BAF14606.1| Os04g0402100 [Oryza sativa (japonica cultivar-group)]
Unigene_0551	5	3	1	1	Os05g0187000 [Oryza sativa (japonica cultivar-group)] gi|8671504|dbj|BAA96835.1| beta 2 subunit of 20S proteasome [Oryza sativa (japonica cultivar-group)] gi|46275847|gb|AAS86397.1| 20S proteasome beta subunit [Oryza sativa (japonica cultivar-group)] gi|1
Unigene_0552	5	1	3	1	Os09g0520100 [Oryza sativa (japonica cultivar-group)] gi|52075585|dbj|BAD46695.1| unknown protein [Oryza sativa (japonica cultivar-group)] gi|52076158|dbj|BAD46671.1| unknown protein [Oryza sativa (japonica cultivar-group)] gi|113631929|dbj|BAF25610.1| Os
Unigene_0553	5	1	2	2	Os05g0163000 [Oryza sativa (japonica cultivar-group)] gi|46981337|gb|AAT07655.1| putative Arginyl-tRNA synthetase [Oryza sativa (japonica cultivar-group)] gi|113578283|dbj|BAF16646.1| Os05g0163000 [Oryza sativa (japonica cultivar-group)]
Unigene_0554	5	2	3	0	Os08g0187700 [Oryza sativa (japonica cultivar-group)] gi|38637067|dbj|BAD03324.1| putative S-locus protein 4 [Oryza sativa (japonica cultivar-group)] gi|113623120|dbj|BAF23065.1| Os08g0187700 [Oryza sativa (japonica cultivar-group)]
Unigene_0555	5	3	2	0	Os09g0258000 [Oryza sativa (japonica cultivar-group)] gi|48716228|dbj|BAD23434.1| putative polyphosphoinositide binding protein Ssh1p [Oryza sativa (japonica cultivar-group)] gi|113630932|dbj|BAF24613.1| Os09g0258000 [Oryza sativa (japonica cultivar-group
Unigene_0556	5	1	2	2	Os03g0285700 [Oryza sativa (japonica cultivar-group)] gi|75220444|sp|P93404|APX1_ORYSA L-ascorbate peroxidase 1, cytosolic (APXa) (OsAPx01) gi|1321661|dbj|BAA08264.1| ascorbate peroxidase [Oryza sativa] gi|27476069|gb|AAO17000.1| Putative ascorbate peroxi
Unigene_0557	5	1	4	0	Os10g0173000 [Oryza sativa (japonica cultivar-group)] gi|20043039|gb|AAM08847.1|AC113337_11 Hypothetical protein [Oryza sativa (japonica cultivar-group)] gi|31430451|gb|AAP52360.1| expressed protein [Oryza sativa (japonica cultivar-group)] gi|113638848|db
Unigene_0558	5	0	1	4	transmembrane protein, putative, expressed [Oryza sativa (japonica cultivar-group)] gi|108706177|gb|ABF93972.1| transmembrane protein, putative, expressed [Oryza sativa (japonica cultivar-group)] gi|108706178|gb|ABF93973.1| transmembrane protein, putative
Unigene_0559	5	0	2	3	Os05g0279400 [Oryza sativa (japonica cultivar-group)] gi|113578635|dbj|BAF16998.1| Os05g0279400 [Oryza sativa (japonica cultivar-group)]
Unigene_0560	5	3	1	1	Os03g0352300 [Oryza sativa (japonica cultivar-group)] gi|108708152|gb|ABF95947.1| Nucleolar protein Nop56, putative, expressed [Oryza sativa (japonica cultivar-group)] gi|113548593|dbj|BAF12036.1| Os03g0352300 [Oryza sativa (japonica cultivar-group)]
Unigene_0561	5	3	1	1	Os02g0797600 [Oryza sativa (japonica cultivar-group)] gi|47497042|dbj|BAD19095.1| unknown protein [Oryza sativa (japonica cultivar-group)] gi|113537929|dbj|BAF10312.1| Os02g0797600 [Oryza sativa (japonica cultivar-group)]
Unigene_0562	5	1	3	1	Os07g0603100 [Oryza sativa (japonica cultivar-group)] gi|34394922|dbj|BAC84474.1| putative Ras-GTPase activating protein SH3 domain-binding protein 2 [Oryza sativa (japonica cultivar-group)] gi|50509678|dbj|BAD31715.1| putative Ras-GTPase activating prote
Unigene_0563	5	5	0	0	Os11g0615700 [Oryza sativa (japonica cultivar-group)] gi|12229920|sp|Q9LSU1|PSA5_ORYSA Proteasome subunit alpha type 5 (20S proteasome alpha subunit E) (20S proteasome subunit alpha-5) gi|8671498|dbj|BAA96832.1| alpha 5 subunit of 20S proteasome [Oryza sa
Unigene_0564	5	2	0	3	Os12g0297500 [Oryza sativa (japonica cultivar-group)] gi|108860911|sp|Q2QTC2|PWD_ORYSA Phosphoglucan, water dikinase, chloroplast precursor gi|108862526|gb|ABA97816.2| chloroplast alpha-glucan water dikinase isoform 3, putative, expressed [Oryza sativa (j
Unigene_0565	5	1	0	4	mitogen-activated protein kinase-like [Oryza sativa (japonica cultivar-group)]
Unigene_0566	5	1	1	3	Os01g0266600 [Oryza sativa (japonica cultivar-group)] gi|6630684|dbj|BAA88530.1| putative thioredoxin peroxidase [Oryza sativa (japonica cultivar-group)] gi|6815076|dbj|BAA90363.1| putative thioredoxin peroxidase [Oryza sativa (japonica cultivar-group)] g
Unigene_0567	5	2	0	3	Os02g0549600 [Oryza sativa (japonica cultivar-group)] gi|115458432|ref|NP_001052816.1| Os04g0430100 [Oryza sativa (japonica cultivar-group)] gi|109940154|sp|Q9AYP4|RS10_ORYSA 40S ribosomal protein S10 gi|21740815|emb|CAD41005.1| OSJNBa0042L16.19 [Oryza sa
Unigene_0568	5	1	4	0	Calcineurin B-like protein 3, putative, expressed [Oryza sativa (japonica cultivar-group)]
Unigene_0569	5	0	4	1	Ras-related protein RHN1, putative, expressed [Oryza sativa (japonica cultivar-group)]
Unigene_0570	5	0	4	1	Os06g0183800 [Oryza sativa (japonica cultivar-group)] gi|113595028|dbj|BAF18902.1| Os06g0183800 [Oryza sativa (japonica cultivar-group)]
Unigene_0571	5	1	3	1	Os02g0260700 [Oryza sativa (japonica cultivar-group)] gi|47497899|dbj|BAD20083.1| putative BTB/POZ domain-containing protein [Oryza sativa (japonica cultivar-group)] gi|47497923|dbj|BAD20129.1| putative BTB/POZ domain-containing protein [Oryza sativa (jap
Unigene_0572	5	1	0	4	ribosomal protein L39 [Triticum aestivum]
Unigene_0573	5	1	4	0	Os03g0180400 [Oryza sativa (japonica cultivar-group)] gi|12229922|sp|Q9LSU3|PSA6_ORYSA Proteasome subunit alpha type 6 (20S proteasome alpha subunit A) (20S proteasome subunit alpha-1) gi|8671492|dbj|BAA96829.1| alpha 1 subunit of 20S proteasome [Oryza sa
Unigene_0574	5	2	3	0	Os07g0114300 [Oryza sativa (japonica cultivar-group)] gi|22831317|dbj|BAC16171.1| unknown protein [Oryza sativa (japonica cultivar-group)] gi|113610287|dbj|BAF20665.1| Os07g0114300 [Oryza sativa (japonica cultivar-group)]
Unigene_0575	5	0	2	3	Os09g0416800 [Oryza sativa (japonica cultivar-group)] gi|50251550|dbj|BAD28924.1| putative CCR4-NOT transcription complex subunit 7 [Oryza sativa (japonica cultivar-group)] gi|50253014|dbj|BAD29264.1| putative CCR4-NOT transcription complex subunit 7 [Ory
Unigene_0576	5	2	2	1	unknown protein [Oryza sativa (japonica cultivar-group)] gi|31433597|gb|AAP55089.1| expressed protein [Oryza sativa (japonica cultivar-group)]
Unigene_0577	5	3	0	2	Os03g0390200 [Oryza sativa (japonica cultivar-group)] gi|71153740|sp|Q75LR7|SAPK1_ORYSA Serine/threonine-protein kinase SAPK1 (Osmotic stress/abscisic acid-activated protein kinase 1) gi|37991924|gb|AAR06370.1| abscisic acid-inducible protein kinase [Oryz
Unigene_0578	5	0	3	2	Os10g0564900 [Oryza sativa (japonica cultivar-group)] gi|78709019|gb|ABB47994.1| Casein kinase II beta-4 subunit, putative, expressed [Oryza sativa (japonica cultivar-group)] gi|113639947|dbj|BAF27252.1| Os10g0564900 [Oryza sativa (japonica cultivar-group
Unigene_0579	5	1	1	3	Os06g0136000 [Oryza sativa (japonica cultivar-group)] gi|55296983|dbj|BAD68458.1| putative hypersensitive-induced reaction protein 4 [Oryza sativa (japonica cultivar-group)] gi|55297209|dbj|BAD68883.1| putative hypersensitive-induced reaction protein 4 [O
Unigene_0580	5	2	1	2	Os01g0511100 [Oryza sativa (japonica cultivar-group)] gi|14495190|dbj|BAB60909.1| putative ER6 protein [Oryza sativa (japonica cultivar-group)] gi|20804499|dbj|BAB92194.1| putative ER6 protein [Oryza sativa (japonica cultivar-group)] gi|113532701|dbj|BAF0
Unigene_0581	5	5	0	0	Os01g0612600 [Oryza sativa (japonica cultivar-group)] gi|113533088|dbj|BAF05471.1| Os01g0612600 [Oryza sativa (japonica cultivar-group)]
Unigene_0582	5	3	2	0	Os07g0583000 [Oryza sativa (japonica cultivar-group)] gi|27817834|dbj|BAC55602.1| unknown protein [Oryza sativa (japonica cultivar-group)] gi|50509231|dbj|BAD30501.1| unknown protein [Oryza sativa (japonica cultivar-group)] gi|113611649|dbj|BAF22027.1| Os
Unigene_0583	5	1	2	2	Os07g0644000 [Oryza sativa (japonica cultivar-group)] gi|34393715|dbj|BAC83027.1| putative ATP synthase mitochondrial F1 complex assembly factor2 [Oryza sativa (japonica cultivar-group)] gi|113611981|dbj|BAF22359.1| Os07g0644000 [Oryza sativa (japonica cu
Unigene_0584	5	1	3	1	Novel
Unigene_0585	5	1	4	0	Os01g0200700 [Oryza sativa (japonica cultivar-group)] gi|2072555|gb|AAB53811.1| metallothionein-like protein [Oryza sativa] gi|6103441|gb|AAF03603.1| metallothionein-like protein [Oryza sativa] gi|20804518|dbj|BAB92212.1| putative metallothionein-like pro
Unigene_0586	5	1	2	2	Novel
Unigene_0587	5	1	3	1	Os01g0962400 [Oryza sativa (japonica cultivar-group)] gi|20140685|sp|Q94DM8|UFM1_ORYSA Probable ubiquitin-fold modifier 1 precursor gi|15289926|dbj|BAB63621.1| putative Ubiquitin-fold modifier 1 [Oryza sativa (japonica cultivar-group)] gi|113535009|dbj|BA
Unigene_0588	5	4	1	0	Os01g0679700 [Oryza sativa (japonica cultivar-group)] gi|115465371|ref|NP_001056285.1| Os05g0557000 [Oryza sativa (japonica cultivar-group)] gi|75251381|sp|Q5QM99|RL37A_ORYSA 60S ribosomal protein L37a gi|56202147|dbj|BAD73480.1| putative ribosomal protei
Unigene_0589	5	2	2	1	Os07g0209100 [Oryza sativa (japonica cultivar-group)] gi|34393428|dbj|BAC82968.1| putative Sip1 protein [Oryza sativa (japonica cultivar-group)] gi|113610702|dbj|BAF21080.1| Os07g0209100 [Oryza sativa (japonica cultivar-group)]
Unigene_0590	5	2	1	2	DRE binding factor 2 [Oryza sativa (japonica cultivar-group)]
Unigene_0591	5	2	0	3	Os03g0819400 [Oryza sativa (japonica cultivar-group)] gi|29124116|gb|AAO65857.1| unknown protein [Oryza sativa (japonica cultivar-group)] gi|108711778|gb|ABF99573.1| heavy metal-associated domain containing protein, expressed [Oryza sativa (japonica culti
Unigene_0592	5	4	1	0	Novel
Unigene_0593	5	2	3	0	Os02g0100300 [Oryza sativa (japonica cultivar-group)] gi|41053216|dbj|BAD08177.1| putative tetratricopeptide repeat (TPR)-containing protein [Oryza sativa (japonica cultivar-group)] gi|51535306|dbj|BAD38567.1| putative tetratricopeptide repeat (TPR)-conta
Unigene_0594	5	1	1	3	polypyrimidine tract-binding protein 1-like [Oryza sativa (japonica cultivar-group)]
Unigene_0595	5	1	3	1	Os05g0550600 [Oryza sativa (japonica cultivar-group)] gi|47900531|gb|AAT39266.1| putative lipid transfer protein [Oryza sativa (japonica cultivar-group)] gi|50878406|gb|AAT85180.1| putative lipid transfer protein [Oryza sativa (japonica cultivar-group)] g
Unigene_0596	5	2	0	3	Os02g0205200 [Oryza sativa (japonica cultivar-group)] gi|46390528|dbj|BAD16016.1| unknown protein [Oryza sativa (japonica cultivar-group)] gi|51536268|dbj|BAD38436.1| unknown protein [Oryza sativa (japonica cultivar-group)] gi|113535778|dbj|BAF08161.1| Os
Unigene_0597	5	2	1	2	Os01g0131600 [Oryza sativa (japonica cultivar-group)] gi|9049421|dbj|BAA99376.1| unknown protein [Oryza sativa (japonica cultivar-group)] gi|33519170|gb|AAQ20900.1| AP2 domain-containing protein AP210 [Oryza sativa (japonica cultivar-group)] gi|113531457|
Unigene_0598	5	2	1	2	Os01g0601000 [Oryza sativa (japonica cultivar-group)] gi|53793543|dbj|BAD52992.1| hypothetical protein [Oryza sativa (japonica cultivar-group)] gi|113533025|dbj|BAF05408.1| Os01g0601000 [Oryza sativa (japonica cultivar-group)]
Unigene_0599	5	5	0	0	Os06g0106100 [Oryza sativa (japonica cultivar-group)] gi|6907102|dbj|BAA90629.1| unknown protein [Oryza sativa (japonica cultivar-group)] gi|113594602|dbj|BAF18476.1| Os06g0106100 [Oryza sativa (japonica cultivar-group)]
Unigene_0600	5	0	5	0	Os02g0194300 [Oryza sativa (japonica cultivar-group)] gi|113535708|dbj|BAF08091.1| Os02g0194300 [Oryza sativa (japonica cultivar-group)]
Unigene_0601	5	2	3	0	Os01g0871200 [Oryza sativa (japonica cultivar-group)] gi|15408708|dbj|BAB64114.1| putative transparent testa 1 [Oryza sativa (japonica cultivar-group)] gi|19571114|dbj|BAB86538.1| putative zinc finger protein [Oryza sativa (japonica cultivar-group)] gi|11
Unigene_0602	5	2	1	2	Os05g0566400 [Oryza sativa (japonica cultivar-group)] gi|113579893|dbj|BAF18256.1| Os05g0566400 [Oryza sativa (japonica cultivar-group)]
Unigene_0603	5	3	1	1	Os12g0507200 [Oryza sativa (japonica cultivar-group)] gi|77555893|gb|ABA98689.1| Eukaryotic translation initiation factor 5A-2, putative, expressed [Oryza sativa (japonica cultivar-group)] gi|113649350|dbj|BAF29862.1| Os12g0507200 [Oryza sativa (japonica
Unigene_0604	5	3	1	1	Os05g0407500 [Oryza sativa (japonica cultivar-group)] gi|75324272|sp|Q6L545|GID1_ORYSA Gibberellin receptor GID1 (Gibberellin-insensitive dwarf protein 1) (Protein GIBBERELLIN INSENSITIVE DWARF1) gi|47777402|gb|AAT38036.1| unknown protein [Oryza sativa (j
Unigene_0605	5	0	4	1	Os04g0459700 [Oryza sativa (japonica cultivar-group)] gi|21739223|emb|CAD40978.1| OSJNBa0072F16.3 [Oryza sativa (japonica cultivar-group)] gi|21740912|emb|CAD40908.1| OSJNBa0036B21.26 [Oryza sativa (japonica cultivar-group)] gi|113564557|dbj|BAF14900.1| O
Unigene_0606	5	1	4	0	Os04g0440000 [Oryza sativa (japonica cultivar-group)] gi|39545658|emb|CAE03132.3| OJ000114_01.13 [Oryza sativa (japonica cultivar-group)] gi|113564443|dbj|BAF14786.1| Os04g0440000 [Oryza sativa (japonica cultivar-group)] gi|116309807|emb|CAH66846.1| H0525
Unigene_0607	5	3	1	1	Os09g0509000 [Oryza sativa (japonica cultivar-group)] gi|113631858|dbj|BAF25539.1| Os09g0509000 [Oryza sativa (japonica cultivar-group)]
Unigene_0608	5	3	2	0	Os02g0716500 [Oryza sativa (japonica cultivar-group)] gi|42408040|dbj|BAD09176.1| putative delta-12 oleate desaturase [Oryza sativa (japonica cultivar-group)] gi|45735853|dbj|BAD12887.1| putative delta-12 oleate desaturase [Oryza sativa (japonica cultivar
Unigene_0609	5	2	2	1	Os01g0530400 [Oryza sativa (japonica cultivar-group)] gi|113532769|dbj|BAF05152.1| Os01g0530400 [Oryza sativa (japonica cultivar-group)]
Unigene_0610	5	2	2	1	Os03g0275500 [Oryza sativa (japonica cultivar-group)] gi|108707458|gb|ABF95253.1| Clathrin assembly protein, putative, expressed [Oryza sativa (japonica cultivar-group)] gi|113548179|dbj|BAF11622.1| Os03g0275500 [Oryza sativa (japonica cultivar-group)]
Unigene_0611	5	0	3	2	Os08g0538600 [Oryza sativa (japonica cultivar-group)] gi|38175553|dbj|BAD01246.1| putative MtN19 [Oryza sativa (japonica cultivar-group)] gi|50725673|dbj|BAD33139.1| putative MtN19 [Oryza sativa (japonica cultivar-group)] gi|113624340|dbj|BAF24285.1| Os08
Unigene_0612	5	1	3	1	Os11g0433900 [Oryza sativa (japonica cultivar-group)] gi|33146530|dbj|BAC79676.1| putative 60S ribosomal protein L38 [Oryza sativa (japonica cultivar-group)] gi|62734292|gb|AAX96401.1| Ribosomal L38e protein family [Oryza sativa (japonica cultivar-group)]
Unigene_0613	5	2	2	1	Os02g0775100 [Oryza sativa (japonica cultivar-group)] gi|113537810|dbj|BAF10193.1| Os02g0775100 [Oryza sativa (japonica cultivar-group)]
Unigene_0614	5	1	3	1	Os09g0508300 [Oryza sativa (japonica cultivar-group)] gi|113631855|dbj|BAF25536.1| Os09g0508300 [Oryza sativa (japonica cultivar-group)]
Unigene_0615	5	2	2	1	putative bZIP transcription factor [Oryza sativa (japonica cultivar-group)]
Unigene_0616	5	2	3	0	Os03g0402000 [Oryza sativa (japonica cultivar-group)] gi|115473673|ref|NP_001060435.1| Os07g0642300 [Oryza sativa (japonica cultivar-group)] gi|14018082|gb|AAK52145.1|AC084380_18 putative transport protein particle component [Oryza sativa (japonica cultiv
Unigene_0617	5	2	3	0	Os04g0398500 [Oryza sativa (japonica cultivar-group)] gi|38347166|emb|CAE05156.2| OSJNBa0039C07.12 [Oryza sativa (japonica cultivar-group)] gi|113564243|dbj|BAF14586.1| Os04g0398500 [Oryza sativa (japonica cultivar-group)] gi|116309464|emb|CAH66535.1| H02
Unigene_0618	5	2	2	1	OSJNBa0070M12.8 [Oryza sativa (japonica cultivar-group)]
Unigene_0619	5	1	1	3	Os01g0254000 [Oryza sativa (japonica cultivar-group)] gi|5922611|dbj|BAA84612.1| putative small GTP-binding protein Bsar1a [Oryza sativa (japonica cultivar-group)] gi|47499878|gb|AAT28677.1| GTP-binding protein [Oryza sativa (japonica cultivar-group)] gi|
Unigene_0620	5	2	2	1	Os02g0810400 [Oryza sativa (japonica cultivar-group)] gi|47847810|dbj|BAD21585.1| putative casein kinase I [Oryza sativa (japonica cultivar-group)] gi|113538001|dbj|BAF10384.1| Os02g0810400 [Oryza sativa (japonica cultivar-group)]
Unigene_0621	5	2	1	2	putative PKCq-interacting protein [Oryza sativa (japonica cultivar-group)] gi|31432897|gb|AAP54473.1| glutaredoxin-related protein, expressed [Oryza sativa (japonica cultivar-group)]
Unigene_0622	5	3	2	0	Os03g0646800 [Oryza sativa (japonica cultivar-group)] gi|113549241|dbj|BAF12684.1| Os03g0646800 [Oryza sativa (japonica cultivar-group)]
Unigene_0623	5	3	2	0	Os02g0217600 [Oryza sativa (japonica cultivar-group)] gi|11134222|sp|Q9XGT7|PP2A3_ORYSA Serine/threonine-protein phosphatase PP2A-3 catalytic subunit gi|5231210|gb|AAD41126.1|AF159061_1 serine/threonine protein phosphatase PP2A-3 catalytic subunit [Oryza
Unigene_0624	5	0	4	1	Os06g0134900 [Oryza sativa (japonica cultivar-group)] gi|55296975|dbj|BAD68450.1| glycine-rich protein-like [Oryza sativa (japonica cultivar-group)] gi|55297201|dbj|BAD68875.1| glycine-rich protein-like [Oryza sativa (japonica cultivar-group)] gi|11359475
Unigene_0625	5	0	3	2	Os09g0513000 [Oryza sativa (japonica cultivar-group)] gi|113631880|dbj|BAF25561.1| Os09g0513000 [Oryza sativa (japonica cultivar-group)]
Unigene_0626	5	1	3	1	soluble starch synthase I precursor [Oryza sativa (indica cultivar-group)]
Unigene_0627	5	1	2	2	Os06g0167000 [Oryza sativa (japonica cultivar-group)] gi|113594957|dbj|BAF18831.1| Os06g0167000 [Oryza sativa (japonica cultivar-group)]
Unigene_0628	5	2	1	2	abcisic acid-inducible protein kinanase [Oryza sativa (indica cultivar-group)]
Unigene_0629	5	3	0	2	unknown protein [Oryza sativa (japonica cultivar-group)]
Unigene_0630	5	1	1	3	Os07g0614000 [Oryza sativa (japonica cultivar-group)] gi|23237921|dbj|BAC16494.1| ABC transporter permease protein-like protein [Oryza sativa (japonica cultivar-group)] gi|113611796|dbj|BAF22174.1| Os07g0614000 [Oryza sativa (japonica cultivar-group)]
Unigene_0631	5	1	2	2	haloacid dehalogenase-like hydrolase family protein, putative, expressed [Oryza sativa (japonica cultivar-group)]
Unigene_0632	5	3	2	0	Armadillo/beta-catenin-like repeat family protein, expressed [Oryza sativa (japonica cultivar-group)]
Unigene_0633	5	1	2	2	Os06g0206100 [Oryza sativa (japonica cultivar-group)] gi|51091151|dbj|BAD35846.1| hydroxyproline-rich glycoprotein-like [Oryza sativa (japonica cultivar-group)] gi|51091461|dbj|BAD36202.1| hydroxyproline-rich glycoprotein-like [Oryza sativa (japonica cult
Unigene_0634	5	2	2	1	Os08g0345700 [Oryza sativa (japonica cultivar-group)] gi|29647436|dbj|BAC75438.1| putative pyrophosphate-dependent phosphofructokinase alpha subunit [Oryza sativa (japonica cultivar-group)] gi|113623571|dbj|BAF23516.1| Os08g0345700 [Oryza sativa (japonica
Unigene_0635	5	2	3	0	Os01g0174900 [Oryza sativa (japonica cultivar-group)] gi|113531698|dbj|BAF04081.1| Os01g0174900 [Oryza sativa (japonica cultivar-group)]
Unigene_0636	5	1	3	1	Os12g0498300 [Oryza sativa (japonica cultivar-group)] gi|77555803|gb|ABA98599.1| expressed protein [Oryza sativa (japonica cultivar-group)] gi|113649317|dbj|BAF29829.1| Os12g0498300 [Oryza sativa (japonica cultivar-group)]
Unigene_0637	5	4	0	1	Os03g0379300 [Oryza sativa (japonica cultivar-group)] gi|18071393|gb|AAL58252.1|AC084762_26 putative amelogenin precursor [Oryza sativa] gi|108708453|gb|ABF96248.1| Helix-loop-helix DNA-binding domain containing protein, expressed [Oryza sativa (japonica
Unigene_0638	5	1	1	3	Os02g0586900 [Oryza sativa (japonica cultivar-group)] gi|46806213|dbj|BAD17437.1| unknown protein [Oryza sativa (japonica cultivar-group)] gi|46806281|dbj|BAD17489.1| unknown protein [Oryza sativa (japonica cultivar-group)] gi|113536801|dbj|BAF09184.1| Os
Unigene_0639	5	1	4	0	Os01g0833200 [Oryza sativa (japonica cultivar-group)] gi|56202317|dbj|BAD73776.1| Homoserine dehydrogenase-like [Oryza sativa (japonica cultivar-group)] gi|113534242|dbj|BAF06625.1| Os01g0833200 [Oryza sativa (japonica cultivar-group)]
Unigene_0640	5	0	2	3	Os01g0780900 [Oryza sativa (japonica cultivar-group)] gi|113533971|dbj|BAF06354.1| Os01g0780900 [Oryza sativa (japonica cultivar-group)]
Unigene_0641	5	0	3	2	Os01g0938900 [Oryza sativa (japonica cultivar-group)] gi|20160782|dbj|BAB89723.1| putative nascent polypeptide associated complex alpha chain [Oryza sativa (japonica cultivar-group)] gi|20161322|dbj|BAB90246.1| putative nascent polypeptide associated comp
Unigene_0642	5	1	3	1	Os01g0188100 [Oryza sativa (japonica cultivar-group)] gi|55771331|dbj|BAD72256.1| putative oxidoreductase [Oryza sativa (japonica cultivar-group)] gi|55771340|dbj|BAD72265.1| putative oxidoreductase [Oryza sativa (japonica cultivar-group)] gi|113531786|db
Unigene_0643	5	1	1	3	Os07g0155100 [Oryza sativa (japonica cultivar-group)] gi|50509568|dbj|BAD31345.1| putative oxidoreductase, FAD-binding [Oryza sativa (japonica cultivar-group)] gi|113610454|dbj|BAF20832.1| Os07g0155100 [Oryza sativa (japonica cultivar-group)]
Unigene_0644	5	0	5	0	Os07g0200700 [Oryza sativa (japonica cultivar-group)] gi|34394799|dbj|BAC84212.1| putative squalene synthase [Oryza sativa (japonica cultivar-group)] gi|113610665|dbj|BAF21043.1| Os07g0200700 [Oryza sativa (japonica cultivar-group)]
Unigene_0645	5	0	4	1	Os05g0508500 [Oryza sativa (japonica cultivar-group)] gi|48475191|gb|AAT44260.1| putative thioredoxin H-type (TRX-H) (TrxTa) [Oryza sativa (japonica cultivar-group)] gi|113579547|dbj|BAF17910.1| Os05g0508500 [Oryza sativa (japonica cultivar-group)]
Unigene_0646	5	2	1	2	Os10g0467600 [Oryza sativa (japonica cultivar-group)] gi|97536427|sp|P48600|IF4E2_ORYSA Eukaryotic translation initiation factor 4E-2 (eIF4E-2) (eIF-4E-2) (mRNA cap-binding protein) (eIF-(iso)4F 25 kDa subunit) (eIF-(iso)4F p28 subunit) gi|13489177|gb|AAK
Unigene_0647	5	1	2	2	Os05g0562300 [Oryza sativa (japonica cultivar-group)] gi|51854270|gb|AAU10651.1| 'putative heat shock protein, hsp40' [Oryza sativa (japonica cultivar-group)] gi|113579871|dbj|BAF18234.1| Os05g0562300 [Oryza sativa (japonica cultivar-group)]
Unigene_0648	5	1	3	1	Os05g0554500 [Oryza sativa (japonica cultivar-group)] gi|49328031|gb|AAT58732.1| unknown protein [Oryza sativa (japonica cultivar-group)] gi|113579821|dbj|BAF18184.1| Os05g0554500 [Oryza sativa (japonica cultivar-group)]
Unigene_0649	5	1	0	4	AP2-domain DRE binding factor DBF1 [Oryza sativa (japonica cultivar-group)]
Unigene_0650	5	2	3	0	hypothetical protein [Oryza sativa (japonica cultivar-group)]
Unigene_0651	5	1	0	4	Os01g0846800 [Oryza sativa (japonica cultivar-group)] gi|113534323|dbj|BAF06706.1| Os01g0846800 [Oryza sativa (japonica cultivar-group)]
Unigene_0652	5	1	2	2	Chaperonin CPN60-1, mitochondrial precursor, putative, expressed [Oryza sativa (japonica cultivar-group)]
Unigene_0653	5	0	3	2	Os01g0860800 [Oryza sativa (japonica cultivar-group)] gi|56784812|dbj|BAD82033.1| putative elicitor inducible beta-1,3-glucanase NtEIG-E76 [Oryza sativa (japonica cultivar-group)] gi|56785404|dbj|BAD82640.1| putative elicitor inducible beta-1,3-glucanase
Unigene_0654	5	2	2	1	Os01g0558600 [Oryza sativa (japonica cultivar-group)] gi|109940139|sp|P40392|RIC1_ORYSA Ras-related protein RIC1 gi|57899331|dbj|BAD87942.1| Ras-related protein RIC1 [Oryza sativa (japonica cultivar-group)] gi|57900421|dbj|BAD87657.1| Ras-related protein
Unigene_0655	5	1	3	1	Os08g0504600 [Oryza sativa (japonica cultivar-group)] gi|42407676|dbj|BAD08825.1| RNA recognition motif (RRM)-containing protein-like [Oryza sativa (japonica cultivar-group)] gi|113624149|dbj|BAF24094.1| Os08g0504600 [Oryza sativa (japonica cultivar-group
Unigene_0656	5	2	1	2	unknown protein [Oryza sativa (japonica cultivar-group)] gi|31432892|gb|AAP54468.1| RNA-binding protein, putative, expressed [Oryza sativa (japonica cultivar-group)]
Unigene_0657	5	4	1	0	Os03g0151700 [Oryza sativa (japonica cultivar-group)] gi|108706221|gb|ABF94016.1| phage head-tail adaptor family protein, expressed [Oryza sativa (japonica cultivar-group)] gi|113547457|dbj|BAF10900.1| Os03g0151700 [Oryza sativa (japonica cultivar-group)]
Unigene_0658	5	2	3	0	Os06g0233400 [Oryza sativa (japonica cultivar-group)] gi|51535194|dbj|BAD38167.1| putative leucine zipper protein [Oryza sativa (japonica cultivar-group)] gi|113595272|dbj|BAF19146.1| Os06g0233400 [Oryza sativa (japonica cultivar-group)]
Unigene_0659	5	1	3	1	Os11g0146700 [Oryza sativa (japonica cultivar-group)] gi|108863991|gb|ABA91466.2| expressed protein [Oryza sativa (japonica cultivar-group)] gi|113644441|dbj|BAF27582.1| Os11g0146700 [Oryza sativa (japonica cultivar-group)]
Unigene_0660	5	1	3	1	Os01g0183800 [Oryza sativa (japonica cultivar-group)] gi|113531760|dbj|BAF04143.1| Os01g0183800 [Oryza sativa (japonica cultivar-group)]
Unigene_0661	5	3	1	1	transposon protein, putative, Mutator sub-class, expressed [Oryza sativa (japonica cultivar-group)]
Unigene_0662	5	1	4	0	Os08g0549900 [Oryza sativa (japonica cultivar-group)] gi|113624411|dbj|BAF24356.1| Os08g0549900 [Oryza sativa (japonica cultivar-group)]
Unigene_0663	5	3	0	2	putative superoxide dismutase [Cu-Zn], chloroplast precursor [Oryza sativa (japonica cultivar-group)] gi|45736176|dbj|BAD13222.1| putative superoxide dismutase [Cu-Zn], chloroplast precursor [Oryza sativa (japonica cultivar-group)]
Unigene_0664	5	2	1	2	Mov34/MPN/PAD-1 family protein, expressed [Oryza sativa (japonica cultivar-group)]
Unigene_0665	5	0	5	0	Os02g0734900 [Oryza sativa (japonica cultivar-group)] gi|46390427|dbj|BAD15889.1| Erwinia induced protein 2 [Oryza sativa (japonica cultivar-group)] gi|113537574|dbj|BAF09957.1| Os02g0734900 [Oryza sativa (japonica cultivar-group)]
Unigene_0666	5	3	1	1	structural constituent of ribosome [Arabidopsis thaliana] gi|75309179|sp|Q9FLF0|RS92_ARATH 40S ribosomal protein S9-2 gi|10176977|dbj|BAB10209.1| 40S ribosomal protein S9 [Arabidopsis thaliana] gi|21593688|gb|AAM65655.1| 40S ribosomal protein S9-like [Ara
Unigene_0667	5	0	5	0	Os03g0824200 [Oryza sativa (japonica cultivar-group)] gi|27545037|gb|AAO18443.1| unknown protein [Oryza sativa (japonica cultivar-group)] gi|108711830|gb|ABF99625.1| methylase family protein, expressed [Oryza sativa (japonica cultivar-group)] gi|113550220
Unigene_0668	5	1	3	1	Os06g0164000 [Oryza sativa (japonica cultivar-group)] gi|55296129|dbj|BAD67847.1| putative transcription factor [Oryza sativa (japonica cultivar-group)] gi|113594940|dbj|BAF18814.1| Os06g0164000 [Oryza sativa (japonica cultivar-group)]
Unigene_0669	5	0	3	2	Os02g0564100 [Oryza sativa (japonica cultivar-group)] gi|46390153|dbj|BAD15587.1| putative nucleic acid binding protein [Oryza sativa (japonica cultivar-group)] gi|46390349|dbj|BAD15814.1| putative nucleic acid binding protein [Oryza sativa (japonica cult
Unigene_0670	5	2	0	3	hypothetical protein [Oryza sativa (japonica cultivar-group)] gi|55297695|dbj|BAD68285.1| hypothetical protein [Oryza sativa (japonica cultivar-group)]
Unigene_0671	5	2	1	2	Os02g0702500 [Oryza sativa (japonica cultivar-group)] gi|41052694|dbj|BAD07552.1| putative protein kinase YakA [Oryza sativa (japonica cultivar-group)] gi|41053118|dbj|BAD08061.1| putative protein kinase YakA [Oryza sativa (japonica cultivar-group)] gi|11
Unigene_0672	5	3	0	2	Os02g0266100 [Oryza sativa (japonica cultivar-group)] gi|50251962|dbj|BAD27897.1| putative u1 small nuclear ribonucleoprotein C [Oryza sativa (japonica cultivar-group)] gi|113536034|dbj|BAF08417.1| Os02g0266100 [Oryza sativa (japonica cultivar-group)]
Unigene_0673	5	1	2	2	Os02g0612800 [Oryza sativa (japonica cultivar-group)] gi|47497628|dbj|BAD19697.1| BRI1-KD interacting protein 135 [Oryza sativa (japonica cultivar-group)] gi|113536946|dbj|BAF09329.1| Os02g0612800 [Oryza sativa (japonica cultivar-group)]
Unigene_0674	5	0	4	1	hypothetical protein [Oryza sativa (japonica cultivar-group)] gi|50509078|dbj|BAD30135.1| hypothetical protein [Oryza sativa (japonica cultivar-group)]
Unigene_0675	5	2	2	1	Os12g0583900 [Oryza sativa (japonica cultivar-group)] gi|77556910|gb|ABA99706.1| xanthine/uracil permease family protein, expressed [Oryza sativa (japonica cultivar-group)] gi|77556911|gb|ABA99707.1| xanthine/uracil permease family protein, expressed [Ory
Unigene_0676	5	1	0	4	Os07g0695300 [Oryza sativa (japonica cultivar-group)] gi|34394036|dbj|BAC84067.1| putative protein serine/threonine kinase BNK1 [Oryza sativa (japonica cultivar-group)] gi|113612280|dbj|BAF22658.1| Os07g0695300 [Oryza sativa (japonica cultivar-group)]
Unigene_0677	5	1	3	1	Os05g0349500 [Oryza sativa (japonica cultivar-group)] gi|55168198|gb|AAV44064.1| unknown protein [Oryza sativa (japonica cultivar-group)] gi|55168246|gb|AAV44112.1| unknown protein [Oryza sativa (japonica cultivar-group)] gi|113578822|dbj|BAF17185.1| Os05
Unigene_0678	5	0	2	3	Os07g0644300 [Oryza sativa (japonica cultivar-group)] gi|22093713|dbj|BAC07006.1| putative adapter protein ATH-55 [Oryza sativa (japonica cultivar-group)] gi|50509940|dbj|BAD30261.1| putative adapter protein ATH-55 [Oryza sativa (japonica cultivar-group)]
Unigene_0679	5	1	4	0	Os08g0191600 [Oryza sativa (japonica cultivar-group)] gi|40253647|dbj|BAD05590.1| putative microtubial binding protein [Oryza sativa (japonica cultivar-group)] gi|113623140|dbj|BAF23085.1| Os08g0191600 [Oryza sativa (japonica cultivar-group)]
Unigene_0680	5	1	3	1	Os01g0971500 [Oryza sativa (japonica cultivar-group)] gi|15289978|dbj|BAB63673.1| putative cytochrome b5 [Oryza sativa (japonica cultivar-group)] gi|113535065|dbj|BAF07448.1| Os01g0971500 [Oryza sativa (japonica cultivar-group)]
Unigene_0681	5	1	0	4	Os01g0585100 [Oryza sativa (japonica cultivar-group)] gi|14588680|dbj|BAB61845.1| unknown protein [Oryza sativa (japonica cultivar-group)] gi|21644683|dbj|BAC01240.1| unknown protein [Oryza sativa (japonica cultivar-group)] gi|113532954|dbj|BAF05337.1| Os
Unigene_0682	5	0	3	2	putative U3 snoRNP protein IMP4 [Oryza sativa (japonica cultivar-group)]
Unigene_0683	5	4	0	1	expressed protein [Oryza sativa (japonica cultivar-group)]
Unigene_0684	5	1	4	0	Os03g0326300 [Oryza sativa (japonica cultivar-group)] gi|108707923|gb|ABF95718.1| expressed protein [Oryza sativa (japonica cultivar-group)] gi|113548462|dbj|BAF11905.1| Os03g0326300 [Oryza sativa (japonica cultivar-group)]
Unigene_0685	5	0	2	3	hypothetical protein [Oryza sativa (japonica cultivar-group)]
Unigene_0686	5	1	2	2	Os02g0714600 [Oryza sativa (japonica cultivar-group)] gi|68571764|sp|Q6ZFT5|KPRS4_ORYSA Ribose-phosphate pyrophosphokinase 4 (Phosphoribosyl pyrophosphate synthetase 4) gi|41052884|dbj|BAD07797.1| putative phosphoribosyl pyrophosphate synthetase [Oryza sa
Unigene_0687	5	2	2	1	Os07g0585100 [Oryza sativa (japonica cultivar-group)] gi|113611659|dbj|BAF22037.1| Os07g0585100 [Oryza sativa (japonica cultivar-group)]
Unigene_0688	5	2	3	0	Os07g0408700 [Oryza sativa (japonica cultivar-group)] gi|12229998|sp|Q9SMB1|SPD1_ORYSA Spermidine synthase 1 (Putrescine aminopropyltransferase 1) (SPDSY 1) gi|6468656|emb|CAB61629.1| spermidine synthase 1 [Oryza sativa (japonica cultivar-group)] gi|50508
Unigene_0689	5	3	2	0	Os12g0611200 [Oryza sativa (japonica cultivar-group)] gi|113649759|dbj|BAF30271.1| Os12g0611200 [Oryza sativa (japonica cultivar-group)]
Unigene_0690	5	5	0	0	Os02g0556100 [Oryza sativa (japonica cultivar-group)] gi|46389859|dbj|BAD15460.1| dehydrogenase-like protein [Oryza sativa (japonica cultivar-group)] gi|113536658|dbj|BAF09041.1| Os02g0556100 [Oryza sativa (japonica cultivar-group)]
Unigene_0691	5	3	1	1	early nodulin [Oryza sativa (japonica cultivar-group)] gi|3763847|dbj|BAA33814.1| early nodulin [Oryza sativa (japonica cultivar-group)] gi|5803255|dbj|BAA83565.1| putative early nodulin [Oryza sativa (japonica cultivar-group)]
Unigene_0692	4	0	1	3	Os04g0404400 [Oryza sativa (japonica cultivar-group)] gi|113564275|dbj|BAF14618.1| Os04g0404400 [Oryza sativa (japonica cultivar-group)]
Unigene_0693	4	2	1	1	Os02g0735700 [Oryza sativa (japonica cultivar-group)] gi|46390433|dbj|BAD15895.1| ankyrin-like protein [Oryza sativa (japonica cultivar-group)] gi|113537578|dbj|BAF09961.1| Os02g0735700 [Oryza sativa (japonica cultivar-group)]
Unigene_0694	4	2	1	1	Os06g0247500 [Oryza sativa (japonica cultivar-group)] gi|52076758|dbj|BAD45669.1| putative pyrophosphate-dependent phosphofructokinase beta subunit [Oryza sativa (japonica cultivar-group)] gi|113595324|dbj|BAF19198.1| Os06g0247500 [Oryza sativa (japonica
Unigene_0695	4	1	2	1	pre-mRNA splicing factor [Oryza sativa (japonica cultivar-group)]
Unigene_0696	4	1	3	0	expressed protein [Oryza sativa (japonica cultivar-group)]
Unigene_0697	4	2	1	1	Os07g0548900 [Oryza sativa (japonica cultivar-group)] gi|113611466|dbj|BAF21844.1| Os07g0548900 [Oryza sativa (japonica cultivar-group)]
Unigene_0698	4	1	0	3	unknown protein [Oryza sativa (japonica cultivar-group)] gi|49388990|dbj|BAD26204.1| unknown protein [Oryza sativa (japonica cultivar-group)]
Unigene_0699	4	1	2	1	beta tubulin [Setaria viridis]
Unigene_0700	4	0	1	3	Os01g0290100 [Oryza sativa (japonica cultivar-group)] gi|8467955|dbj|BAA96579.1| Isopenicillin N epimerase -like [Oryza sativa (japonica cultivar-group)] gi|113532317|dbj|BAF04700.1| Os01g0290100 [Oryza sativa (japonica cultivar-group)]
Unigene_0701	4	3	0	1	Phosphoglucomutase, cytoplasmic 2, putative, expressed [Oryza sativa (japonica cultivar-group)]
Unigene_0702	4	0	2	2	Os04g0444200 [Oryza sativa (japonica cultivar-group)] gi|32482927|emb|CAE02429.1| OSJNBa0058G03.4 [Oryza sativa (japonica cultivar-group)] gi|113564462|dbj|BAF14805.1| Os04g0444200 [Oryza sativa (japonica cultivar-group)]
Unigene_0703	4	0	2	2	Os03g0243300 [Oryza sativa (japonica cultivar-group)] gi|3550985|dbj|BAA32704.1| OsS5a [Oryza sativa (japonica cultivar-group)] gi|17297981|dbj|BAB78488.1| 26S proteasome regulatory particle non-ATPase subunit10 [Oryza sativa (japonica cultivar-group)] gi
Unigene_0704	4	1	0	3	Os11g0528300 [Oryza sativa (japonica cultivar-group)] gi|77551232|gb|ABA94029.1| TPR repeat region family protein, expressed [Oryza sativa (japonica cultivar-group)] gi|113645224|dbj|BAF28365.1| Os11g0528300 [Oryza sativa (japonica cultivar-group)]
Unigene_0705	4	2	1	1	Os01g0633400 [Oryza sativa (japonica cultivar-group)] gi|55296003|dbj|BAD68894.1| putative YZ1 [Oryza sativa (japonica cultivar-group)] gi|113533187|dbj|BAF05570.1| Os01g0633400 [Oryza sativa (japonica cultivar-group)]
Unigene_0706	4	1	1	2	Os02g0754800 [Oryza sativa (japonica cultivar-group)] gi|113537689|dbj|BAF10072.1| Os02g0754800 [Oryza sativa (japonica cultivar-group)]
Unigene_0707	4	1	3	0	Os10g0406600 [Oryza sativa (japonica cultivar-group)] gi|15451555|gb|AAK98679.1|AC021893_13 Putative CGI-203 homolog [Oryza sativa] gi|31431993|gb|AAP53692.1| complex 1 family protein, putative, expressed [Oryza sativa (japonica cultivar-group)] gi|113639
Unigene_0708	4	2	1	1	Os06g0665100 [Oryza sativa (japonica cultivar-group)] gi|52076506|dbj|BAD45384.1| Dreg-2 like protein [Oryza sativa (japonica cultivar-group)] gi|113596343|dbj|BAF20217.1| Os06g0665100 [Oryza sativa (japonica cultivar-group)]
Unigene_0709	4	1	1	2	Os01g0927600 [Oryza sativa (japonica cultivar-group)] gi|57900138|dbj|BAD88200.1| putative auxin response factor [Oryza sativa (japonica cultivar-group)] gi|113534801|dbj|BAF07184.1| Os01g0927600 [Oryza sativa (japonica cultivar-group)]
Unigene_0710	4	1	2	1	Os06g0105900 [Oryza sativa (japonica cultivar-group)] gi|55295839|dbj|BAD67707.1| unknown protein [Oryza sativa (japonica cultivar-group)] gi|113594600|dbj|BAF18474.1| Os06g0105900 [Oryza sativa (japonica cultivar-group)]
Unigene_0711	4	1	3	0	Putative U1 small nuclear ribonucleoprotein [Oryza sativa (japonica cultivar-group)]
Unigene_0712	4	2	0	2	Os02g0138600 [Oryza sativa (japonica cultivar-group)] gi|113535369|dbj|BAF07752.1| Os02g0138600 [Oryza sativa (japonica cultivar-group)]
Unigene_0713	4	0	3	1	soluble starch synthase II-1 [Oryza sativa]
Unigene_0714	4	2	0	2	Os02g0204300 [Oryza sativa (japonica cultivar-group)] gi|113535773|dbj|BAF08156.1| Os02g0204300 [Oryza sativa (japonica cultivar-group)]
Unigene_0715	4	0	2	2	Os01g0830000 [Oryza sativa (japonica cultivar-group)] gi|15624065|dbj|BAB68118.1| ABC transporter subunit-like [Oryza sativa (japonica cultivar-group)] gi|20160641|dbj|BAB89586.1| ABC transporter subunit-like [Oryza sativa (japonica cultivar-group)] gi|11
Unigene_0716	4	2	1	1	Os08g0157900 [Oryza sativa (japonica cultivar-group)] gi|37806148|dbj|BAC99653.1| NAC2 protein-like [Oryza sativa (japonica cultivar-group)] gi|113623003|dbj|BAF22948.1| Os08g0157900 [Oryza sativa (japonica cultivar-group)]
Unigene_0717	4	2	0	2	Os03g0735300 [Oryza sativa (japonica cultivar-group)] gi|50582717|gb|AAT78787.1| putative macronuclear development protein [Oryza sativa (japonica cultivar-group)] gi|108710938|gb|ABF98733.1| expressed protein [Oryza sativa (japonica cultivar-group)] gi|1
Unigene_0718	4	1	2	1	Os12g0118800 [Oryza sativa (japonica cultivar-group)] gi|108862104|gb|ABA95662.2| expressed protein [Oryza sativa (japonica cultivar-group)] gi|108862106|gb|ABG21857.1| expressed protein [Oryza sativa (japonica cultivar-group)] gi|113648519|dbj|BAF29031.1
Unigene_0719	4	1	2	1	Os01g0649100 [Oryza sativa (japonica cultivar-group)] gi|19880701|gb|AAM00435.1|AF444195_1 malate dehydrogenase [Oryza sativa] gi|14164433|dbj|BAB55686.1| putative malate dehydrogenase [Oryza sativa (japonica cultivar-group)] gi|21328039|dbj|BAC00625.1| p
Unigene_0720	4	3	0	1	Os05g0341600 [Oryza sativa (japonica cultivar-group)] gi|54291745|gb|AAV32114.1| unknown protein [Oryza sativa (japonica cultivar-group)] gi|113578798|dbj|BAF17161.1| Os05g0341600 [Oryza sativa (japonica cultivar-group)]
Unigene_0721	4	1	2	1	Os08g0357000 [Oryza sativa (japonica cultivar-group)] gi|38637503|dbj|BAD03757.1| putative wound inductive gene [Oryza sativa (japonica cultivar-group)] gi|113623593|dbj|BAF23538.1| Os08g0357000 [Oryza sativa (japonica cultivar-group)]
Unigene_0722	4	1	1	2	Os01g0935600 [Oryza sativa (japonica cultivar-group)] gi|113534852|dbj|BAF07235.1| Os01g0935600 [Oryza sativa (japonica cultivar-group)]
Unigene_0723	4	0	4	0	Os08g0390000 [Oryza sativa (japonica cultivar-group)] gi|40253417|dbj|BAD05346.1| putative proton pump interactor [Oryza sativa (japonica cultivar-group)] gi|42733464|dbj|BAD11329.1| BRI1-KD interacting protein 131 [Oryza sativa (japonica cultivar-group)]
Unigene_0724	4	1	1	2	expressed protein [Oryza sativa (japonica cultivar-group)]
Unigene_0725	4	1	2	1	Os01g0819000 [Oryza sativa (japonica cultivar-group)] gi|56201903|dbj|BAD73353.1| gastric mucin-like protein [Oryza sativa (japonica cultivar-group)] gi|56202030|dbj|BAD73559.1| gastric mucin-like protein [Oryza sativa (japonica cultivar-group)] gi|113534
Unigene_0726	4	1	3	0	Os06g0574400 [Oryza sativa (japonica cultivar-group)] gi|113595965|dbj|BAF19839.1| Os06g0574400 [Oryza sativa (japonica cultivar-group)]
Unigene_0727	4	1	3	0	expressed protein [Oryza sativa (japonica cultivar-group)]
Unigene_0728	4	2	2	0	Os09g0416500 [Oryza sativa (japonica cultivar-group)] gi|50251545|dbj|BAD28919.1| hypothetical protein [Oryza sativa (japonica cultivar-group)] gi|50253009|dbj|BAD29259.1| hypothetical protein [Oryza sativa (japonica cultivar-group)] gi|113631411|dbj|BAF2
Unigene_0729	4	1	3	0	Os11g0610700 [Oryza sativa (japonica cultivar-group)] gi|77551985|gb|ABA94782.1| St12p protein, putative, expressed [Oryza sativa (japonica cultivar-group)] gi|113645486|dbj|BAF28627.1| Os11g0610700 [Oryza sativa (japonica cultivar-group)]
Unigene_0730	4	1	3	0	unknown protein [Oryza sativa (japonica cultivar-group)]
Unigene_0731	4	0	2	2	Os03g0685600 [Oryza sativa (japonica cultivar-group)] gi|108710459|gb|ABF98254.1| Vegetatible incompatibility protein HET-E-1, putative, expressed [Oryza sativa (japonica cultivar-group)] gi|113549398|dbj|BAF12841.1| Os03g0685600 [Oryza sativa (japonica c
Unigene_0732	4	0	4	0	Os05g0392700 [Oryza sativa (japonica cultivar-group)] gi|54287522|gb|AAV31266.1| unknown protein [Oryza sativa (japonica cultivar-group)] gi|113579003|dbj|BAF17366.1| Os05g0392700 [Oryza sativa (japonica cultivar-group)]
Unigene_0733	4	1	3	0	Os03g0424500 [Oryza sativa (japonica cultivar-group)] gi|730456|sp|P40978|RS19_ORYSA 40S ribosomal protein S19 gi|30089738|gb|AAP20842.1| putative ribosomal protein S19 [Oryza sativa (japonica cultivar-group)] gi|30089751|gb|AAP20855.1| putative ribosomal
Unigene_0734	4	1	1	2	Os02g0595400 [Oryza sativa (japonica cultivar-group)] gi|46805297|dbj|BAD16829.1| unknown protein [Oryza sativa (japonica cultivar-group)] gi|113536844|dbj|BAF09227.1| Os02g0595400 [Oryza sativa (japonica cultivar-group)]
Unigene_0735	4	3	0	1	Os02g0686700 [Oryza sativa (japonica cultivar-group)] gi|41052723|dbj|BAD07580.1| unknown protein [Oryza sativa (japonica cultivar-group)] gi|113537304|dbj|BAF09687.1| Os02g0686700 [Oryza sativa (japonica cultivar-group)]
Unigene_0736	4	0	2	2	Protein phosphatase 2C containing protein, expressed [Oryza sativa (japonica cultivar-group)]
Unigene_0737	4	2	1	1	Ras-related protein ARA-3, putative, expressed [Oryza sativa (japonica cultivar-group)]
Unigene_0738	4	2	0	2	H0410G08.10 [Oryza sativa (indica cultivar-group)]
Unigene_0739	4	1	1	2	Os11g0248200 [Oryza sativa (japonica cultivar-group)] gi|113644839|dbj|BAF27980.1| Os11g0248200 [Oryza sativa (japonica cultivar-group)]
Unigene_0740	4	0	4	0	Os02g0651300 [Oryza sativa (japonica cultivar-group)] gi|49387879|dbj|BAD26566.1| chaperone protein dnaJ-like [Oryza sativa (japonica cultivar-group)] gi|113537124|dbj|BAF09507.1| Os02g0651300 [Oryza sativa (japonica cultivar-group)]
Unigene_0741	4	1	1	2	Os03g0132200 [Oryza sativa (japonica cultivar-group)] gi|115502171|sp|Q10S70|EXLA1_ORYSA Expansin-like A1 precursor (OsEXLA1) (OsEXPL1) (OsaEXPb2.1) gi|21654743|gb|AAK84681.1| expansin-like protein A [Oryza sativa] gi|108706029|gb|ABF93824.1| Rare lipopro
Unigene_0742	4	2	1	1	Os10g0516800 [Oryza sativa (japonica cultivar-group)] gi|13786462|gb|AAK39587.1|AC025296_22 putative sphingosine kinase [Oryza sativa] gi|31433068|gb|AAP54628.1| sphingosine kinase, putative, expressed [Oryza sativa (japonica cultivar-group)] gi|113639675
Unigene_0743	4	0	0	4	B0812A04.3 [Oryza sativa (indica cultivar-group)]
Unigene_0744	4	0	1	3	OSIGBa0123D13.7 [Oryza sativa (indica cultivar-group)] gi|116317789|emb|CAH65765.1| OSIGBa0148I18.2 [Oryza sativa (indica cultivar-group)]
Unigene_0745	4	2	0	2	expressed protein [Oryza sativa (japonica cultivar-group)]
Unigene_0746	4	0	3	1	Os07g0597100 [Oryza sativa (japonica cultivar-group)] gi|113611711|dbj|BAF22089.1| Os07g0597100 [Oryza sativa (japonica cultivar-group)]
Unigene_0747	4	2	2	0	Os02g0534800 [Oryza sativa (japonica cultivar-group)] gi|115458298|ref|NP_001052749.1| Os04g0413600 [Oryza sativa (japonica cultivar-group)] gi|38346327|emb|CAE02065.2| OJ000126_13.9 [Oryza sativa (japonica cultivar-group)] gi|50251870|dbj|BAD27798.1| 40S
Unigene_0748	4	3	0	1	Os05g0576700 [Oryza sativa (japonica cultivar-group)] gi|47900279|gb|AAT39147.1| unknown protein [Oryza sativa (japonica cultivar-group)] gi|113579954|dbj|BAF18317.1| Os05g0576700 [Oryza sativa (japonica cultivar-group)]
Unigene_0749	4	1	1	2	Os01g0643900 [Oryza sativa (japonica cultivar-group)] gi|55295958|dbj|BAD67998.1| unknown protein [Oryza sativa (japonica cultivar-group)] gi|55297113|dbj|BAD68757.1| unknown protein [Oryza sativa (japonica cultivar-group)] gi|113533226|dbj|BAF05609.1| Os
Unigene_0750	4	0	1	3	Os02g0756200 [Oryza sativa (japonica cultivar-group)] gi|46805673|dbj|BAD17074.1| putative phi-1 [Oryza sativa (japonica cultivar-group)] gi|46805962|dbj|BAD17256.1| putative phi-1 [Oryza sativa (japonica cultivar-group)] gi|113537698|dbj|BAF10081.1| Os02
Unigene_0751	4	0	3	1	Os02g0520800 [Oryza sativa (japonica cultivar-group)] gi|49388912|dbj|BAD26134.1| putative ubiquinol-cytochrome c reductase iron-sulfur subunit, mitochondrial precursor [Oryza sativa (japonica cultivar-group)] gi|49389082|dbj|BAD26320.1| putative ubiquino
Unigene_0752	4	0	3	1	MRG family protein, putative, expressed [Oryza sativa (japonica cultivar-group)]
Unigene_0753	4	2	2	0	Os01g0921600 [Oryza sativa (japonica cultivar-group)] gi|57899435|dbj|BAD88373.1| putative TOM20 [Oryza sativa (japonica cultivar-group)] gi|113534760|dbj|BAF07143.1| Os01g0921600 [Oryza sativa (japonica cultivar-group)]
Unigene_0754	4	2	1	1	Os03g0744300 [Oryza sativa (japonica cultivar-group)] gi|113549708|dbj|BAF13151.1| Os03g0744300 [Oryza sativa (japonica cultivar-group)]
Unigene_0755	4	1	1	2	Os03g0108600 [Oryza sativa (japonica cultivar-group)] gi|113547173|dbj|BAF10616.1| Os03g0108600 [Oryza sativa (japonica cultivar-group)]
Unigene_0756	4	2	1	1	Os02g0664000 [Oryza sativa (japonica cultivar-group)] gi|50251353|dbj|BAD28380.1| putative glutathione peroxidase [Oryza sativa (japonica cultivar-group)] gi|113537190|dbj|BAF09573.1| Os02g0664000 [Oryza sativa (japonica cultivar-group)]
Unigene_0757	4	0	3	1	Os10g0442600 [Oryza sativa (japonica cultivar-group)] gi|113639307|dbj|BAF26612.1| Os10g0442600 [Oryza sativa (japonica cultivar-group)]
Unigene_0758	4	1	1	2	Os05g0509200 [Oryza sativa (japonica cultivar-group)] gi|48475199|gb|AAT44268.1| putative NADH-ubiquinone oxidoreductase [Oryza sativa (japonica cultivar-group)] gi|113579551|dbj|BAF17914.1| Os05g0509200 [Oryza sativa (japonica cultivar-group)]
Unigene_0759	4	2	1	1	Os10g0563700 [Oryza sativa (japonica cultivar-group)] gi|12597873|gb|AAG60181.1|AC084763_1 putative nucleoside diphosphate kinase [Oryza sativa] gi|31433540|gb|AAP55038.1| Nucleoside diphosphate kinase 1, putative, expressed [Oryza sativa (japonica cultiv
Unigene_0760	4	3	0	1	Os06g0722100 [Oryza sativa (japonica cultivar-group)] gi|54290693|dbj|BAD62363.1| unknown protein [Oryza sativa (japonica cultivar-group)] gi|54290711|dbj|BAD62381.1| unknown protein [Oryza sativa (japonica cultivar-group)] gi|54291582|dbj|BAD62505.1| unk
Unigene_0761	4	1	3	0	Os07g0658400 [Oryza sativa (japonica cultivar-group)] gi|113612056|dbj|BAF22434.1| Os07g0658400 [Oryza sativa (japonica cultivar-group)]
Unigene_0762	4	0	3	1	Os03g0278200 [Oryza sativa (japonica cultivar-group)] gi|108707482|gb|ABF95277.1| rhamnose biosynthetic enzyme 1, putative, expressed [Oryza sativa (japonica cultivar-group)] gi|108707483|gb|ABF95278.1| rhamnose biosynthetic enzyme 1, putative, expressed
Unigene_0763	4	4	0	0	Novel
Unigene_0764	4	1	2	1	ASF/SF2-like pre-mRNA splicing factor SRP30 [Zea mays]
Unigene_0765	4	1	2	1	Novel
Unigene_0766	4	3	0	1	Os06g0538000 [Oryza sativa (japonica cultivar-group)] gi|53793115|dbj|BAD54324.1| putative CCT chaperonin gamma subunit [Oryza sativa (japonica cultivar-group)] gi|113595836|dbj|BAF19710.1| Os06g0538000 [Oryza sativa (japonica cultivar-group)]
Unigene_0767	4	1	1	2	Os06g0264300 [Oryza sativa (japonica cultivar-group)] gi|53793157|dbj|BAD54365.1| putative RAD23 protein [Oryza sativa (japonica cultivar-group)] gi|53793163|dbj|BAD54370.1| putative RAD23 protein [Oryza sativa (japonica cultivar-group)] gi|113595374|dbj|
Unigene_0768	4	0	2	2	Os03g0430000 [Oryza sativa (japonica cultivar-group)] gi|50838976|gb|AAT81737.1| hypothetical protein [Oryza sativa (japonica cultivar-group)] gi|108708959|gb|ABF96754.1| proline-rich family protein, putative, expressed [Oryza sativa (japonica cultivar-gr
Unigene_0769	4	1	2	1	Os08g0536100 [Oryza sativa (japonica cultivar-group)] gi|38175534|dbj|BAD01227.1| unknown protein [Oryza sativa (japonica cultivar-group)] gi|45736087|dbj|BAD13112.1| unknown protein [Oryza sativa (japonica cultivar-group)] gi|113624330|dbj|BAF24275.1| Os
Unigene_0770	4	2	2	0	Os01g0220300 [Oryza sativa (japonica cultivar-group)] gi|8096641|dbj|BAA96212.1| unknown protein [Oryza sativa (japonica cultivar-group)] gi|113531956|dbj|BAF04339.1| Os01g0220300 [Oryza sativa (japonica cultivar-group)]
Unigene_0771	4	1	3	0	Os05g0227700 [Oryza sativa (japonica cultivar-group)] gi|113578519|dbj|BAF16882.1| Os05g0227700 [Oryza sativa (japonica cultivar-group)]
Unigene_0772	4	0	4	0	Os12g0149800 [Oryza sativa (japonica cultivar-group)] gi|110825777|sp|P35682|BD31C_ORYSA Protein BUD31 homolog 3 (Protein G10 homolog 3) gi|108862208|gb|ABA95809.2| G10 protein, putative, expressed [Oryza sativa (japonica cultivar-group)] gi|113648669|dbj
Unigene_0773	4	1	3	0	Os02g0523500 [Oryza sativa (japonica cultivar-group)] gi|49388258|dbj|BAD25376.1| RNA binding protein Rp120 [Oryza sativa (japonica cultivar-group)] gi|49388930|dbj|BAD26152.1| RNA binding protein Rp120 [Oryza sativa (japonica cultivar-group)] gi|11353651
Unigene_0774	4	0	0	4	putative mitochondrial aldehyde dehydrogenase ALDH2a [Oryza sativa (japonica cultivar-group)] gi|46390855|dbj|BAD16359.1| putative mitochondrial aldehyde dehydrogenase ALDH2a [Oryza sativa (japonica cultivar-group)]
Unigene_0775	4	1	3	0	Os01g0897800 [Oryza sativa (japonica cultivar-group)] gi|56784327|dbj|BAD82348.1| putative RAD21-3 [Oryza sativa (japonica cultivar-group)] gi|56785276|dbj|BAD82185.1| putative RAD21-3 [Oryza sativa (japonica cultivar-group)] gi|113534622|dbj|BAF07005.1|
Unigene_0776	4	1	2	1	Os07g0177300 [Oryza sativa (japonica cultivar-group)] gi|34393841|dbj|BAC83445.1| putative z-protein [Oryza sativa (japonica cultivar-group)] gi|50509166|dbj|BAD30317.1| putative z-protein [Oryza sativa (japonica cultivar-group)] gi|113610562|dbj|BAF20940
Unigene_0777	4	2	1	1	Os01g0229200 [Oryza sativa (japonica cultivar-group)] gi|56783885|dbj|BAD81322.1| target of myb1 -like [Oryza sativa (japonica cultivar-group)] gi|56784382|dbj|BAD82421.1| target of myb1 -like [Oryza sativa (japonica cultivar-group)] gi|113532015|dbj|BAF0
Unigene_0778	4	3	0	1	Os07g0435100 [Oryza sativa (japonica cultivar-group)] gi|17297985|dbj|BAB78490.1| 26S proteasome regulatory particle non-ATPase subunit12 [Oryza sativa (japonica cultivar-group)] gi|34394724|dbj|BAC84087.1| 26S proteasome regulatory particle non-ATPase su
Unigene_0779	4	0	2	2	Os08g0206900 [Oryza sativa (japonica cultivar-group)] gi|42761316|dbj|BAD11559.1| putative UDP-N-acetylglucosamine pyrophosphorylase [Oryza sativa (japonica cultivar-group)] gi|45735808|dbj|BAD12844.1| putative UDP-N-acetylglucosamine pyrophosphorylase [O
Unigene_0780	4	2	2	0	Os05g0244700 [Oryza sativa (japonica cultivar-group)] gi|113578564|dbj|BAF16927.1| Os05g0244700 [Oryza sativa (japonica cultivar-group)]
Unigene_0781	4	1	2	1	Os06g0116100 [Oryza sativa (japonica cultivar-group)] gi|55296195|dbj|BAD67913.1| putative GAMYB-binding protein [Oryza sativa (japonica cultivar-group)] gi|113594657|dbj|BAF18531.1| Os06g0116100 [Oryza sativa (japonica cultivar-group)]
Unigene_0782	4	1	3	0	H0901F07.20 [Oryza sativa (indica cultivar-group)] gi|90399069|emb|CAJ86291.1| H0124B04.8 [Oryza sativa (indica cultivar-group)]
Unigene_0783	4	1	3	0	Os01g0680400 [Oryza sativa (japonica cultivar-group)] gi|113533403|dbj|BAF05786.1| Os01g0680400 [Oryza sativa (japonica cultivar-group)]
Unigene_0784	4	0	2	2	Os02g0107000 [Oryza sativa (japonica cultivar-group)] gi|113535163|dbj|BAF07546.1| Os02g0107000 [Oryza sativa (japonica cultivar-group)]
Unigene_0785	4	1	3	0	RNA helicase [Oryza sativa (japonica cultivar-group)]
Unigene_0786	4	0	3	1	Os02g0232400 [Oryza sativa (japonica cultivar-group)] gi|113535904|dbj|BAF08287.1| Os02g0232400 [Oryza sativa (japonica cultivar-group)]
Unigene_0787	4	0	4	0	putative plastidic ATP/ADP transporter [Oryza sativa (japonica cultivar-group)] gi|49387905|dbj|BAD25005.1| putative plastidic ATP/ADP transporter [Oryza sativa (japonica cultivar-group)]
Unigene_0788	4	0	1	3	Os01g0721900 [Oryza sativa (japonica cultivar-group)] gi|18461235|dbj|BAB84432.1| putative nuclear RNA binding protein A [Oryza sativa (japonica cultivar-group)] gi|113533629|dbj|BAF06012.1| Os01g0721900 [Oryza sativa (japonica cultivar-group)]
Unigene_0789	4	1	3	0	Os05g0459900 [Oryza sativa (japonica cultivar-group)] gi|47900317|gb|AAT39164.1| putative 60S ribosomal protein L36 [Oryza sativa (japonica cultivar-group)] gi|113579304|dbj|BAF17667.1| Os05g0459900 [Oryza sativa (japonica cultivar-group)]
Unigene_0790	4	1	1	2	putative raffinose synthase or seed imbibition protein [Oryza sativa (japonica cultivar-group)] gi|108711675|gb|ABF99470.1| Raffinose synthase or seed imbibition protein Sip1 containing protein, expressed [Oryza sativa (japonica cultivar-group)]
Unigene_0791	4	2	2	0	Os04g0543200 [Oryza sativa (japonica cultivar-group)] gi|38345947|emb|CAE04271.2| OSJNBb0103I08.18 [Oryza sativa (japonica cultivar-group)] gi|38345949|emb|CAE04337.2| OSJNBb0038F03.1 [Oryza sativa (japonica cultivar-group)] gi|113565024|dbj|BAF15367.1| O
Unigene_0792	4	2	1	1	Os03g0131200 [Oryza sativa (japonica cultivar-group)] gi|108706015|gb|ABF93810.1| Catalase-1, putative, expressed [Oryza sativa (japonica cultivar-group)] gi|113547332|dbj|BAF10775.1| Os03g0131200 [Oryza sativa (japonica cultivar-group)]
Unigene_0793	4	0	3	1	IN2-1 protein, putative, expressed [Oryza sativa (japonica cultivar-group)]
Unigene_0794	4	2	2	0	Os03g0374400 [Oryza sativa (japonica cultivar-group)] gi|108708409|gb|ABF96204.1| expressed protein [Oryza sativa (japonica cultivar-group)] gi|113548683|dbj|BAF12126.1| Os03g0374400 [Oryza sativa (japonica cultivar-group)]
Unigene_0795	4	2	2	0	OSIGBa0135C09.6 [Oryza sativa (indica cultivar-group)]
Unigene_0796	4	0	3	1	Os08g0543900 [Oryza sativa (japonica cultivar-group)] gi|113624372|dbj|BAF24317.1| Os08g0543900 [Oryza sativa (japonica cultivar-group)]
Unigene_0797	4	1	1	2	Zinc finger, C3HC4 type family protein, expressed [Oryza sativa (japonica cultivar-group)]
Unigene_0798	4	0	3	1	Os07g0248800 [Oryza sativa (japonica cultivar-group)] gi|33146977|dbj|BAC80050.1| unknown protein [Oryza sativa (japonica cultivar-group)] gi|50508481|dbj|BAD30658.1| unknown protein [Oryza sativa (japonica cultivar-group)] gi|113610824|dbj|BAF21202.1| Os
Unigene_0799	4	2	2	0	Os07g0495900 [Oryza sativa (japonica cultivar-group)] gi|113611234|dbj|BAF21612.1| Os07g0495900 [Oryza sativa (japonica cultivar-group)]
Unigene_0800	4	1	1	2	ATP synthase subunit alpha, mitochondrial gi|60498752|dbj|BAC19899.2| ATP synthase F0 subunit 1 [Oryza sativa (japonica cultivar-group)]
Unigene_0801	4	1	2	1	Os03g0240900 [Oryza sativa (japonica cultivar-group)] gi|108707096|gb|ABF94891.1| expressed protein [Oryza sativa (japonica cultivar-group)] gi|113547983|dbj|BAF11426.1| Os03g0240900 [Oryza sativa (japonica cultivar-group)]
Unigene_0802	4	0	2	2	Os02g0634900 [Oryza sativa (japonica cultivar-group)] gi|49387541|dbj|BAD25097.1| alpha 2 subunit of 20S proteasome [Oryza sativa (japonica cultivar-group)] gi|113537047|dbj|BAF09430.1| Os02g0634900 [Oryza sativa (japonica cultivar-group)]
Unigene_0803	4	3	0	1	Os09g0479800 [Oryza sativa (japonica cultivar-group)] gi|50725858|dbj|BAD33387.1| phosphofructokinase-like [Oryza sativa (japonica cultivar-group)] gi|52077292|dbj|BAD46334.1| phosphofructokinase-like [Oryza sativa (japonica cultivar-group)] gi|113631715|
Unigene_0804	4	0	3	1	Novel
Unigene_0805	4	0	1	3	Os12g0120100 [Oryza sativa (japonica cultivar-group)] gi|77552875|gb|ABA95671.1| eukaryotic translation initiation factor 2B family protein, putative, expressed [Oryza sativa (japonica cultivar-group)] gi|113648524|dbj|BAF29036.1| Os12g0120100 [Oryza sati
Unigene_0806	4	0	2	2	Os02g0488600 [Oryza sativa (japonica cultivar-group)] gi|113536396|dbj|BAF08779.1| Os02g0488600 [Oryza sativa (japonica cultivar-group)]
Unigene_0807	4	1	2	1	Os02g0609400 [Oryza sativa (japonica cultivar-group)] gi|47496841|dbj|BAD19601.1| putative iron-stress related protein [Oryza sativa (japonica cultivar-group)] gi|47497956|dbj|BAD20161.1| putative iron-stress related protein [Oryza sativa (japonica cultiv
Unigene_0808	4	0	4	0	Os02g0161200 [Oryza sativa (japonica cultivar-group)] gi|49389245|dbj|BAD25207.1| putative BRI1-KD interacting protein [Oryza sativa (japonica cultivar-group)] gi|50251275|dbj|BAD28055.1| putative BRI1-KD interacting protein [Oryza sativa (japonica cultiv
Unigene_0809	4	2	2	0	Os08g0102100 [Oryza sativa (japonica cultivar-group)] gi|38637297|dbj|BAD03560.1| unknown protein [Oryza sativa (japonica cultivar-group)] gi|50725690|dbj|BAD33156.1| unknown protein [Oryza sativa (japonica cultivar-group)] gi|113622735|dbj|BAF22680.1| Os
Unigene_0810	4	0	3	1	Os02g0177800 [Oryza sativa (japonica cultivar-group)] gi|50252058|dbj|BAD27989.1| putative calmodulin-binding protein [Oryza sativa (japonica cultivar-group)] gi|113535602|dbj|BAF07985.1| Os02g0177800 [Oryza sativa (japonica cultivar-group)]
Unigene_0811	4	3	0	1	TA9 protein-like [Oryza sativa (japonica cultivar-group)] gi|55773844|dbj|BAD72382.1| TA9 protein-like [Oryza sativa (japonica cultivar-group)]
Unigene_0812	4	2	1	1	Novel
Unigene_0813	4	1	1	2	putative pectin-glucuronyltransferase [Oryza sativa (japonica cultivar-group)]
Unigene_0814	4	1	3	0	Os12g0613300 [Oryza sativa (japonica cultivar-group)] gi|77556597|gb|ABA99393.1| Myb-like DNA-binding domain containing protein, expressed [Oryza sativa (japonica cultivar-group)] gi|77556598|gb|ABA99394.1| Myb-like DNA-binding domain containing protein,
Unigene_0815	4	1	2	1	Os08g0436000 [Oryza sativa (japonica cultivar-group)] gi|42407521|dbj|BAD10638.1| putative polypyrimidine tract-binding protein homolog [Oryza sativa (japonica cultivar-group)] gi|113623854|dbj|BAF23799.1| Os08g0436000 [Oryza sativa (japonica cultivar-gro
Unigene_0816	4	2	1	1	putative alpha-amylase isozyme 3E precursor [Oryza sativa (japonica cultivar-group)] gi|56202334|dbj|BAD73794.1| putative alpha-amylase isozyme 3E precursor [Oryza sativa (japonica cultivar-group)]
Unigene_0817	4	0	4	0	Os12g0162500 [Oryza sativa (japonica cultivar-group)] gi|77553754|gb|ABA96550.1| bZIP transcriptional activator RSG, putative, expressed [Oryza sativa (japonica cultivar-group)] gi|113648731|dbj|BAF29243.1| Os12g0162500 [Oryza sativa (japonica cultivar-gr
Unigene_0818	4	2	2	0	BTH-induced ERF transcriptional factor 1 [Oryza sativa (indica cultivar-group)]
Unigene_0819	4	0	2	2	Os04g0423700 [Oryza sativa (japonica cultivar-group)] gi|32487791|emb|CAE05414.1| OSJNBa0035I04.2 [Oryza sativa (japonica cultivar-group)] gi|38605918|emb|CAE05953.3| OSJNBb0088C09.12 [Oryza sativa (japonica cultivar-group)] gi|113564369|dbj|BAF14712.1| O
Unigene_0820	4	1	1	2	Os09g0525400 [Oryza sativa (japonica cultivar-group)] gi|52076039|dbj|BAD46492.1| unknown protein [Oryza sativa (japonica cultivar-group)] gi|52077307|dbj|BAD46348.1| unknown protein [Oryza sativa (japonica cultivar-group)] gi|113631952|dbj|BAF25633.1| Os
Unigene_0821	4	1	2	1	Os06g0643100 [Oryza sativa (japonica cultivar-group)] gi|17380214|sp|Q9LST7|PSB3_ORYSA Proteasome subunit beta type 3 (20S proteasome alpha subunit C) (20S proteasome subunit beta-3) gi|8671506|dbj|BAA96836.1| beta 3 subunit of 20S proteasome [Oryza sativ
Unigene_0822	4	1	1	2	Os06g0332400 [Oryza sativa (japonica cultivar-group)] gi|50725420|dbj|BAD32893.1| putative TOM1 protein [Oryza sativa (japonica cultivar-group)] gi|50725492|dbj|BAD32962.1| putative TOM1 protein [Oryza sativa (japonica cultivar-group)] gi|113595584|dbj|BA
Unigene_0823	4	0	3	1	Os07g0186400 [Oryza sativa (japonica cultivar-group)] gi|33146914|dbj|BAC79935.1| putative ES43 protein [Oryza sativa (japonica cultivar-group)] gi|50508343|dbj|BAD30193.1| putative ES43 protein [Oryza sativa (japonica cultivar-group)] gi|113610607|dbj|BA
Unigene_0824	4	0	4	0	Os10g0572300 [Oryza sativa (japonica cultivar-group)] gi|19225010|gb|AAL86486.1|AC077693_25 putative leucine-rich repeat protein [Oryza sativa (japonica cultivar-group)] gi|31433621|gb|AAP55113.1| Leucine Rich Repeat family protein, expressed [Oryza sativ
Unigene_0825	4	2	0	2	Os11g0250000 [Oryza sativa (japonica cultivar-group)] gi|113644845|dbj|BAF27986.1| Os11g0250000 [Oryza sativa (japonica cultivar-group)]
Unigene_0826	4	1	2	1	Ureide permease 2, putative, expressed [Oryza sativa (japonica cultivar-group)]
Unigene_0827	4	1	1	2	Os08g0546800 [Oryza sativa (japonica cultivar-group)] gi|33591098|gb|AAQ23056.1| heat shock factor RHSF2 [Oryza sativa (japonica cultivar-group)] gi|113624392|dbj|BAF24337.1| Os08g0546800 [Oryza sativa (japonica cultivar-group)]
Unigene_0828	4	2	2	0	Os05g0418000 [Oryza sativa (japonica cultivar-group)] gi|51854409|gb|AAU10789.1| putative GDP dissociation inhibitor [Oryza sativa (japonica cultivar-group)] gi|53982658|gb|AAV25637.1| putative GDP dissociation inhibitor [Oryza sativa (japonica cultivar-g
Unigene_0829	4	2	1	1	T-complex protein 1, beta subunit, putative, expressed [Oryza sativa (japonica cultivar-group)]
Unigene_0830	4	3	0	1	OSIGBa0140A01.7 [Oryza sativa (indica cultivar-group)]
Unigene_0831	4	1	2	1	Os01g0622700 [Oryza sativa (japonica cultivar-group)] gi|75168396|sp|Q9AXA6|ABIL1_ORYSA Probable protein ABIL1 (Abl interactor-like protein 1) gi|12313677|dbj|BAB21082.1| unknown protein [Oryza sativa (japonica cultivar-group)] gi|113533144|dbj|BAF05527.1
Unigene_0832	4	1	1	2	Os08g0250700 [Oryza sativa (japonica cultivar-group)] gi|40253924|dbj|BAD05857.1| putative ATP binding protein associated with cell differentiation; Protein 1-4 [Oryza sativa (japonica cultivar-group)] gi|113623344|dbj|BAF23289.1| Os08g0250700 [Oryza sati
Unigene_0833	4	2	0	2	Os06g0643300 [Oryza sativa (japonica cultivar-group)] gi|29367557|gb|AAO72640.1| development protein-like protein [Oryza sativa (japonica cultivar-group)] gi|51535470|dbj|BAD37367.1| development protein-like protein [Oryza sativa (japonica cultivar-group)
Unigene_0834	4	3	1	0	Os07g0678600 [Oryza sativa (japonica cultivar-group)] gi|33146431|dbj|BAC79539.1| putative Serine/threonine Kinase [Oryza sativa (japonica cultivar-group)] gi|113612172|dbj|BAF22550.1| Os07g0678600 [Oryza sativa (japonica cultivar-group)]
Unigene_0835	4	0	2	2	Os02g0111700 [Oryza sativa (japonica cultivar-group)] gi|41052935|dbj|BAD07846.1| putative 60S ribosomal protein L37 [Oryza sativa (japonica cultivar-group)] gi|113535186|dbj|BAF07569.1| Os02g0111700 [Oryza sativa (japonica cultivar-group)]
Unigene_0836	4	2	2	0	Os01g0977600 [Oryza sativa (japonica cultivar-group)] gi|57899530|dbj|BAD87044.1| zinc finger protein-like [Oryza sativa (japonica cultivar-group)] gi|113535106|dbj|BAF07489.1| Os01g0977600 [Oryza sativa (japonica cultivar-group)]
Unigene_0837	4	2	2	0	Os11g0433200 [Oryza sativa (japonica cultivar-group)] gi|113645019|dbj|BAF28160.1| Os11g0433200 [Oryza sativa (japonica cultivar-group)]
Unigene_0838	4	1	0	3	Os02g0687900 [Oryza sativa (japonica cultivar-group)] gi|41052788|dbj|BAD07656.1| putative serine carboxypeptidase [Oryza sativa (japonica cultivar-group)] gi|113537309|dbj|BAF09692.1| Os02g0687900 [Oryza sativa (japonica cultivar-group)]
Unigene_0839	4	0	4	0	Os06g0109600 [Oryza sativa (japonica cultivar-group)] gi|55296103|dbj|BAD67693.1| putative Uridylate kinase [Oryza sativa (japonica cultivar-group)] gi|55296178|dbj|BAD67896.1| putative Uridylate kinase [Oryza sativa (japonica cultivar-group)] gi|11359461
Unigene_0840	4	1	3	0	Os09g0438700 [Oryza sativa (japonica cultivar-group)] gi|51091339|dbj|BAD36074.1| putative chaperonin 21 precursor [Oryza sativa (japonica cultivar-group)] gi|113631503|dbj|BAF25184.1| Os09g0438700 [Oryza sativa (japonica cultivar-group)]
Unigene_0841	4	2	2	0	Os01g0151600 [Oryza sativa (japonica cultivar-group)] gi|54290226|dbj|BAD61114.1| unknown protein [Oryza sativa (japonica cultivar-group)] gi|113531572|dbj|BAF03955.1| Os01g0151600 [Oryza sativa (japonica cultivar-group)]
Unigene_0842	4	0	2	2	H0321H01.14 [Oryza sativa (indica cultivar-group)]
Unigene_0843	4	0	2	2	Os12g0597100 [Oryza sativa (japonica cultivar-group)] gi|108862914|gb|ABA99200.2| MATH domain containing protein, expressed [Oryza sativa (japonica cultivar-group)] gi|113649698|dbj|BAF30210.1| Os12g0597100 [Oryza sativa (japonica cultivar-group)]
Unigene_0844	4	3	1	0	Novel
Unigene_0845	4	3	1	0	Os02g0533900 [Oryza sativa (japonica cultivar-group)] gi|75163414|sp|Q93XI4|AGUB_ORYSA N-carbamoylputrescine amidase gi|14289301|dbj|BAB59126.1| putative hydrolase [Oryza sativa (japonica cultivar-group)] gi|50251406|dbj|BAD28433.1| putative beta-alanine
Unigene_0846	4	1	1	2	Os08g0430000 [Oryza sativa (japonica cultivar-group)] gi|113623821|dbj|BAF23766.1| Os08g0430000 [Oryza sativa (japonica cultivar-group)]
Unigene_0847	4	1	2	1	OSIGBa0132D06.4 [Oryza sativa (indica cultivar-group)]
Unigene_0848	4	3	1	0	Os03g0747500 [Oryza sativa (japonica cultivar-group)] gi|14626280|gb|AAK71548.1|AC087852_8 putative abscisic acid-inducible protein [Oryza sativa (japonica cultivar-group)] gi|108711064|gb|ABF98859.1| Seed maturation protein, expressed [Oryza sativa (japo
Unigene_0849	4	2	2	0	Os01g0616500 [Oryza sativa (japonica cultivar-group)] gi|54290412|dbj|BAD61282.1| 50S ribosomal protein L22-like [Oryza sativa (japonica cultivar-group)] gi|113533109|dbj|BAF05492.1| Os01g0616500 [Oryza sativa (japonica cultivar-group)]
Unigene_0850	4	0	2	2	Os05g0122800 [Oryza sativa (japonica cultivar-group)] gi|57863801|gb|AAS72369.2| unknown protein [Oryza sativa (japonica cultivar-group)] gi|113578058|dbj|BAF16421.1| Os05g0122800 [Oryza sativa (japonica cultivar-group)]
Unigene_0851	4	0	1	3	ADP-ribosylation factor gi|556686|emb|CAA56351.1| ADP-ribosylation factor [Zea mays]
Unigene_0852	4	1	2	1	Os08g0497600 [Oryza sativa (japonica cultivar-group)] gi|42407312|dbj|BAD08715.1| putative GAMYB-binding protein [Oryza sativa (japonica cultivar-group)] gi|113624109|dbj|BAF24054.1| Os08g0497600 [Oryza sativa (japonica cultivar-group)]
Unigene_0853	4	0	3	1	starch branching enzyme rbe4 [Oryza sativa] gi|116309426|emb|CAH66501.1| H0321H01.10 [Oryza sativa (indica cultivar-group)]
Unigene_0854	4	1	2	1	Os07g0180900 [Oryza sativa (japonica cultivar-group)] gi|34393487|dbj|BAC83047.1| putative 60S ribosomal protein L4/L1 [Oryza sativa (japonica cultivar-group)] gi|113610577|dbj|BAF20955.1| Os07g0180900 [Oryza sativa (japonica cultivar-group)]
Unigene_0855	4	2	2	0	Os12g0166000 [Oryza sativa (japonica cultivar-group)] gi|113648753|dbj|BAF29265.1| Os12g0166000 [Oryza sativa (japonica cultivar-group)]
Unigene_0856	4	1	2	1	Os06g0606800 [Oryza sativa (japonica cultivar-group)] gi|51091378|dbj|BAD36111.1| putative BRI1-KD interacting protein 118 [Oryza sativa (japonica cultivar-group)] gi|113596066|dbj|BAF19940.1| Os06g0606800 [Oryza sativa (japonica cultivar-group)]
Unigene_0857	4	0	1	3	Os10g0437500 [Oryza sativa (japonica cultivar-group)] gi|31432291|gb|AAP53941.1| universal stress protein family protein, expressed [Oryza sativa (japonica cultivar-group)] gi|113639286|dbj|BAF26591.1| Os10g0437500 [Oryza sativa (japonica cultivar-group)]
Unigene_0858	4	2	1	1	putative cycloartenol synthase [Oryza sativa]
Unigene_0859	4	1	3	0	Os06g0715500 [Oryza sativa (japonica cultivar-group)] gi|53791783|dbj|BAD53577.1| putative SSR alpha subunit [Oryza sativa (japonica cultivar-group)] gi|113596625|dbj|BAF20499.1| Os06g0715500 [Oryza sativa (japonica cultivar-group)]
Unigene_0860	4	0	2	2	expressed protein, having alternative splicing products [Oryza sativa (japonica cultivar-group)]
Unigene_0861	4	0	2	2	Os05g0495200 [Oryza sativa (japonica cultivar-group)] gi|52353480|gb|AAU44046.1| unknown protein [Oryza sativa (japonica cultivar-group)] gi|113579480|dbj|BAF17843.1| Os05g0495200 [Oryza sativa (japonica cultivar-group)]
Unigene_0862	4	2	1	1	putative syntaxin 71 (SYP71) [Oryza sativa (japonica cultivar-group)]
Unigene_0863	4	2	0	2	Os03g0172000 [Oryza sativa (japonica cultivar-group)] gi|108706430|gb|ABF94225.1| nucleoporin family protein, putative, expressed [Oryza sativa (japonica cultivar-group)] gi|113547587|dbj|BAF11030.1| Os03g0172000 [Oryza sativa (japonica cultivar-group)]
Unigene_0864	4	0	3	1	Os02g0817700 [Oryza sativa (japonica cultivar-group)] gi|29367431|gb|AAO72588.1| 3-ketoacyl-CoA thiolase-like protein [Oryza sativa (japonica cultivar-group)] gi|47847747|dbj|BAD21525.1| putative 3-ketoacyl-CoA thiolase; acetyl-CoA acyltransferase [Oryza
Unigene_0865	4	0	2	2	Os02g0244600 [Oryza sativa (japonica cultivar-group)] gi|50252270|dbj|BAD28276.1| putative RNA-binding protein [Oryza sativa (japonica cultivar-group)] gi|113535947|dbj|BAF08330.1| Os02g0244600 [Oryza sativa (japonica cultivar-group)]
Unigene_0866	4	2	2	0	Os01g0120700 [Oryza sativa (japonica cultivar-group)] gi|11034640|dbj|BAB17164.1| putative histidine-rich Ca2+-binding protein [Oryza sativa (japonica cultivar-group)] gi|12697612|dbj|BAB07941.2| putative histidine-rich Ca2+-binding protein [Oryza sativa
Unigene_0867	4	1	3	0	Os11g0572500 [Oryza sativa (japonica cultivar-group)] gi|108864535|gb|ABA94394.2| RING-H2 finger protein RHF2a, putative, expressed [Oryza sativa (japonica cultivar-group)] gi|113645348|dbj|BAF28489.1| Os11g0572500 [Oryza sativa (japonica cultivar-group)]
Unigene_0868	4	0	4	0	Os03g0334800 [Oryza sativa (japonica cultivar-group)] gi|108708011|gb|ABF95806.1| Lung seven transmembrane receptor family protein, expressed [Oryza sativa (japonica cultivar-group)] gi|113548502|dbj|BAF11945.1| Os03g0334800 [Oryza sativa (japonica cultiv
Unigene_0869	4	1	3	0	Os02g0150900 [Oryza sativa (japonica cultivar-group)] gi|113535436|dbj|BAF07819.1| Os02g0150900 [Oryza sativa (japonica cultivar-group)]
Unigene_0870	4	1	3	0	Os11g0671000 [Oryza sativa (japonica cultivar-group)] gi|77552436|gb|ABA95233.1| auxin-repressed protein-like protein ARP1, putative, expressed [Oryza sativa (japonica cultivar-group)] gi|113645652|dbj|BAF28793.1| Os11g0671000 [Oryza sativa (japonica cult
Unigene_0871	4	2	1	1	Os10g0521000 [Oryza sativa (japonica cultivar-group)] gi|10122053|gb|AAG13442.1|AC051634_23 putative trehalase [Oryza sativa (japonica cultivar-group)] gi|31433112|gb|AAP54665.1| Trehalase family protein, expressed [Oryza sativa (japonica cultivar-group)]
Unigene_0872	4	2	0	2	Os05g0409300 [Oryza sativa (japonica cultivar-group)] gi|49328158|gb|AAT58854.1| unknown protein [Oryza sativa (japonica cultivar-group)] gi|113579078|dbj|BAF17441.1| Os05g0409300 [Oryza sativa (japonica cultivar-group)]
Unigene_0873	4	3	0	1	Os03g0753500 [Oryza sativa (japonica cultivar-group)] gi|28144875|gb|AAM34395.2|AF377947_1 unknown protein [Oryza sativa (japonica cultivar-group)] gi|31712049|gb|AAP68355.1| unknown protein [Oryza sativa (japonica cultivar-group)] gi|108711134|gb|ABF9892
Unigene_0874	4	0	2	2	Os06g0496000 [Oryza sativa (japonica cultivar-group)] gi|52077401|dbj|BAD46512.1| alphaSNBP(B)-like [Oryza sativa (japonica cultivar-group)] gi|113595733|dbj|BAF19607.1| Os06g0496000 [Oryza sativa (japonica cultivar-group)]
Unigene_0875	4	2	2	0	Os01g0812200 [Oryza sativa (japonica cultivar-group)] gi|55297493|dbj|BAD68209.1| F-box protein family-like [Oryza sativa (japonica cultivar-group)] gi|113534125|dbj|BAF06508.1| Os01g0812200 [Oryza sativa (japonica cultivar-group)]
Unigene_0876	4	0	4	0	Os01g0348700 [Oryza sativa (japonica cultivar-group)] gi|15290206|dbj|BAB63895.1| putative 60S ribosomal protein L23A [Oryza sativa (japonica cultivar-group)] gi|21104815|dbj|BAB93400.1| putative 60S ribosomal protein L23A [Oryza sativa (japonica cultivar
Unigene_0877	4	0	2	2	Os07g0229700 [Oryza sativa (japonica cultivar-group)] gi|113610763|dbj|BAF21141.1| Os07g0229700 [Oryza sativa (japonica cultivar-group)]
Unigene_0878	4	2	2	0	H0811D08.6 [Oryza sativa (indica cultivar-group)]
Unigene_0879	4	0	4	0	Os08g0474600 [Oryza sativa (japonica cultivar-group)] gi|113623998|dbj|BAF23943.1| Os08g0474600 [Oryza sativa (japonica cultivar-group)]
Unigene_0880	4	1	2	1	Os08g0546400 [Oryza sativa (japonica cultivar-group)] gi|42408093|dbj|BAD09234.1| unknown protein [Oryza sativa (japonica cultivar-group)] gi|113624390|dbj|BAF24335.1| Os08g0546400 [Oryza sativa (japonica cultivar-group)]
Unigene_0881	4	2	0	2	Os05g0452900 [Oryza sativa (japonica cultivar-group)] gi|48843773|gb|AAT47032.1| unknown protein [Oryza sativa (japonica cultivar-group)] gi|113579263|dbj|BAF17626.1| Os05g0452900 [Oryza sativa (japonica cultivar-group)]
Unigene_0882	4	1	1	2	Os03g0285900 [Oryza sativa (japonica cultivar-group)] gi|108707560|gb|ABF95355.1| RNA recognition motif family protein, expressed [Oryza sativa (japonica cultivar-group)] gi|113548242|dbj|BAF11685.1| Os03g0285900 [Oryza sativa (japonica cultivar-group)]
Unigene_0883	4	1	2	1	Os08g0117900 [Oryza sativa (japonica cultivar-group)] gi|42407895|dbj|BAD09035.1| putative glycine-rich protein [Oryza sativa (japonica cultivar-group)] gi|50725638|dbj|BAD33105.1| putative glycine-rich protein [Oryza sativa (japonica cultivar-group)] gi|
Unigene_0884	4	3	0	1	Os06g0336200 [Oryza sativa (japonica cultivar-group)] gi|75288436|sp|Q5Z6F0|TIP22_ORYSA Probable aquaporin TIP2.2 (Tonoplast intrinsic protein 2.2) (OsTIP2.2) gi|54291202|dbj|BAD61899.1| putative delta tonoplast intrinsic protein TIP2;2 [Oryza sativa (jap
Unigene_0885	4	2	2	0	Os01g0971900 [Oryza sativa (japonica cultivar-group)] gi|57899216|dbj|BAD87365.1| putative pumilio domain-containing protein PPD1 [Oryza sativa (japonica cultivar-group)] gi|113535069|dbj|BAF07452.1| Os01g0971900 [Oryza sativa (japonica cultivar-group)]
Unigene_0886	4	1	2	1	RNA binding / nucleic acid binding [Arabidopsis thaliana] gi|7547109|gb|AAF63781.1| unknown protein [Arabidopsis thaliana] gi|26451670|dbj|BAC42931.1| unknown protein [Arabidopsis thaliana] gi|28973333|gb|AAO63991.1| putative RRM-containing protein [Arabi
Unigene_0887	4	0	4	0	Os01g0739500 [Oryza sativa (japonica cultivar-group)] gi|14090344|dbj|BAB55503.1| cold induced protein-like [Oryza sativa (japonica cultivar-group)] gi|113533728|dbj|BAF06111.1| Os01g0739500 [Oryza sativa (japonica cultivar-group)]
Unigene_0888	4	0	4	0	Os05g0420600 [Oryza sativa (japonica cultivar-group)] gi|118011|sp|P00055|CYC_ORYSA Cytochrome c gi|169786|gb|AAA63515.1| cytochrome c gi|218249|dbj|BAA02159.1| cytochrome C [Oryza sativa (japonica cultivar-group)] gi|48475175|gb|AAT44244.1| Cytochrome c
Unigene_0889	4	0	2	2	Os03g0342900 [Oryza sativa (japonica cultivar-group)] gi|108708075|gb|ABF95870.1| Dormancy/auxin associated protein, expressed [Oryza sativa (japonica cultivar-group)] gi|113548546|dbj|BAF11989.1| Os03g0342900 [Oryza sativa (japonica cultivar-group)]
Unigene_0890	4	1	2	1	Os08g0536000 [Oryza sativa (japonica cultivar-group)] gi|38175533|dbj|BAD01226.1| putative pyruvate dehydrogenase E1 beta subunit isoform 1 protein [Oryza sativa (japonica cultivar-group)] gi|45736086|dbj|BAD13111.1| putative pyruvate dehydrogenase E1 bet
Unigene_0891	4	1	3	0	Os02g0621700 [Oryza sativa (japonica cultivar-group)] gi|75261432|sp|Q6K9N6|SUCB_ORYSA Succinyl-CoA ligase [GDP-forming] beta-chain, mitochondrial precursor (Succinyl-CoA synthetase, beta chain) (SCS-beta) gi|47847769|dbj|BAD21546.1| putative succinyl-CoA
Unigene_0892	4	2	1	1	Os05g0595400 [Oryza sativa (japonica cultivar-group)] gi|55733879|gb|AAV59386.1| putative nucleoside diphosphate kinase [Oryza sativa (japonica cultivar-group)] gi|57900667|gb|AAW57792.1| putative nucleoside diphosphate kinase [Oryza sativa (japonica cult
Unigene_0893	4	1	0	3	Os06g0472200 [Oryza sativa (japonica cultivar-group)] gi|51090448|dbj|BAD35400.1| putative 2'-hydroxyisoflavone reductase [Oryza sativa (japonica cultivar-group)] gi|113595661|dbj|BAF19535.1| Os06g0472200 [Oryza sativa (japonica cultivar-group)]
Unigene_0894	4	0	2	2	VP1/ABI3 family regulatory protein-like protein [Oryza sativa (japonica cultivar-group)]
Unigene_0895	4	2	2	0	Os05g0113000 [Oryza sativa (japonica cultivar-group)] gi|45680438|gb|AAS75239.1| unknown protein [Oryza sativa (japonica cultivar-group)] gi|113578004|dbj|BAF16367.1| Os05g0113000 [Oryza sativa (japonica cultivar-group)]
Unigene_0896	4	1	3	0	Os11g0169900 [Oryza sativa (japonica cultivar-group)] gi|2493147|sp|Q40635|VATL_ORYSA Vacuolar ATP synthase 16 kDa proteolipid subunit gi|857574|gb|AAA68175.1| H+-ATPase gi|62701931|gb|AAX93004.1| V-type ATPase, C subunit, putative [Oryza sativa (japonica
Unigene_0897	4	0	3	1	Os08g0177700 [Oryza sativa (japonica cultivar-group)] gi|38636805|dbj|BAD03046.1| putative snRNP splicing factor -related [Oryza sativa (japonica cultivar-group)] gi|38636982|dbj|BAD03242.1| putative snRNP splicing factor -related [Oryza sativa (japonica
Unigene_0898	4	1	1	2	Os11g0615200 [Oryza sativa (japonica cultivar-group)] gi|77551895|gb|ABA94692.1| SSXT protein containing protein, expressed [Oryza sativa (japonica cultivar-group)] gi|113645497|dbj|BAF28638.1| Os11g0615200 [Oryza sativa (japonica cultivar-group)]
Unigene_0899	4	1	3	0	Os04g0463700 [Oryza sativa (japonica cultivar-group)] gi|38347056|emb|CAD41040.2| OSJNBa0060P14.3 [Oryza sativa (japonica cultivar-group)] gi|113564584|dbj|BAF14927.1| Os04g0463700 [Oryza sativa (japonica cultivar-group)]
Unigene_0900	4	2	2	0	Os02g0668500 [Oryza sativa (japonica cultivar-group)] gi|50251325|dbj|BAD28301.1| Rho-GTPase-activating protein-like [Oryza sativa (japonica cultivar-group)] gi|50252139|dbj|BAD28135.1| Rho-GTPase-activating protein-like [Oryza sativa (japonica cultivar-g
Unigene_0901	4	1	2	1	skp1 protein [Oryza sativa (japonica cultivar-group)]
Unigene_0902	4	0	2	2	Os03g0312600 [Oryza sativa (japonica cultivar-group)] gi|108707797|gb|ABF95592.1| XPA-binding protein 1, putative, expressed [Oryza sativa (japonica cultivar-group)] gi|108707798|gb|ABF95593.1| XPA-binding protein 1, putative, expressed [Oryza sativa (jap
Unigene_0903	4	0	2	2	OSIGBa0096P03.7 [Oryza sativa (indica cultivar-group)]
Unigene_0904	4	1	3	0	Os03g0831100 [Oryza sativa (japonica cultivar-group)] gi|28372668|gb|AAO39852.1| unknown protein [Oryza sativa (japonica cultivar-group)] gi|31249739|gb|AAP46231.1| unknown protein [Oryza sativa (japonica cultivar-group)] gi|108711909|gb|ABF99704.1| expre
Unigene_0905	4	0	3	1	Os05g0103700 [Oryza sativa (japonica cultivar-group)] gi|46359898|gb|AAS88830.1| unknown protein [Oryza sativa (japonica cultivar-group)] gi|113577948|dbj|BAF16311.1| Os05g0103700 [Oryza sativa (japonica cultivar-group)]
Unigene_0906	4	0	2	2	Os01g0355900 [Oryza sativa (japonica cultivar-group)] gi|113532530|dbj|BAF04913.1| Os01g0355900 [Oryza sativa (japonica cultivar-group)]
Unigene_0907	4	2	2	0	Os10g0396400 [Oryza sativa (japonica cultivar-group)] gi|113639141|dbj|BAF26446.1| Os10g0396400 [Oryza sativa (japonica cultivar-group)]
Unigene_0908	4	1	2	1	Os10g0483000 [Oryza sativa (japonica cultivar-group)] gi|22094348|gb|AAM91875.1| putative transcription factor [Oryza sativa (japonica cultivar-group)] gi|31432723|gb|AAP54321.1| Transcription factor BTF3, putative, expressed [Oryza sativa (japonica culti
Unigene_0909	4	1	1	2	Os06g0114000 [Oryza sativa (japonica cultivar-group)] gi|7248401|dbj|BAA92724.1| putative chaperonin 60 beta precursor [Oryza sativa (japonica cultivar-group)] gi|113594641|dbj|BAF18515.1| Os06g0114000 [Oryza sativa (japonica cultivar-group)]
Unigene_0910	4	0	3	1	ATP binding / ATP-dependent helicase/ DNA binding / chromatin binding / helicase/ nucleic acid binding / protein binding / zinc ion binding [Arabidopsis thaliana] gi|2660669|gb|AAC79140.1| human Mi-2 autoantigen-like protein [Arabidopsis thaliana] gi|9758
Unigene_0911	4	1	3	0	Os05g0432700 [Oryza sativa (japonica cultivar-group)] gi|48843790|gb|AAT47049.1| unknown protein [Oryza sativa (japonica cultivar-group)] gi|49328051|gb|AAT58752.1| unknown protein [Oryza sativa (japonica cultivar-group)] gi|113579185|dbj|BAF17548.1| Os05
Unigene_0912	4	3	1	0	Os04g0394200 [Oryza sativa (japonica cultivar-group)] gi|21740743|emb|CAD40552.1| OSJNBa0072K14.5 [Oryza sativa (japonica cultivar-group)] gi|113564223|dbj|BAF14566.1| Os04g0394200 [Oryza sativa (japonica cultivar-group)] gi|116309381|emb|CAH66460.1| H071
Unigene_0913	4	0	2	2	Os09g0469400 [Oryza sativa (japonica cultivar-group)] gi|113631666|dbj|BAF25347.1| Os09g0469400 [Oryza sativa (japonica cultivar-group)]
Unigene_0914	4	2	0	2	Auxin response factor 2, putative, expressed [Oryza sativa (japonica cultivar-group)]
Unigene_0915	4	1	1	2	Os06g0694000 [Oryza sativa (japonica cultivar-group)] gi|75252826|sp|Q5Z8K3|ADO1_ORYSA Adagio-like protein 1 gi|53792840|dbj|BAD53873.1| putative ZEITLUPE [Oryza sativa (japonica cultivar-group)] gi|113596478|dbj|BAF20352.1| Os06g0694000 [Oryza sativa (ja
Unigene_0916	4	1	2	1	Os01g0862300 [Oryza sativa (japonica cultivar-group)] gi|56784820|dbj|BAD82041.1| putative sorting nexin 1 [Oryza sativa (japonica cultivar-group)] gi|56785006|dbj|BAD82588.1| putative sorting nexin 1 [Oryza sativa (japonica cultivar-group)] gi|113534412|
Unigene_0917	4	1	2	1	Os07g0618600 [Oryza sativa (japonica cultivar-group)] gi|113611824|dbj|BAF22202.1| Os07g0618600 [Oryza sativa (japonica cultivar-group)]
Unigene_0918	4	0	3	1	Os08g0248900 [Oryza sativa (japonica cultivar-group)] gi|40253742|dbj|BAD05682.1| putative ADP-ribosylation factor 3 [Oryza sativa (japonica cultivar-group)] gi|40253906|dbj|BAD05839.1| putative ADP-ribosylation factor 3 [Oryza sativa (japonica cultivar-g
Unigene_0919	4	1	2	1	Os11g0106000 [Oryza sativa (japonica cultivar-group)] gi|113644240|dbj|BAF27381.1| Os11g0106000 [Oryza sativa (japonica cultivar-group)]
Unigene_0920	4	0	2	2	Os05g0395300 [Oryza sativa (japonica cultivar-group)] gi|51038100|gb|AAT93903.1| unknown protein [Oryza sativa (japonica cultivar-group)] gi|113579013|dbj|BAF17376.1| Os05g0395300 [Oryza sativa (japonica cultivar-group)]
Unigene_0921	4	1	2	1	Os03g0760600 [Oryza sativa (japonica cultivar-group)] gi|14488361|gb|AAK63928.1|AC084282_9 unknown protein [Oryza sativa (japonica cultivar-group)] gi|108711205|gb|ABF99000.1| TIP41-like family protein, expressed [Oryza sativa (japonica cultivar-group)] g
Unigene_0922	4	2	2	0	Os05g0373700 [Oryza sativa (japonica cultivar-group)] gi|113578920|dbj|BAF17283.1| Os05g0373700 [Oryza sativa (japonica cultivar-group)]
Unigene_0923	4	0	1	3	Os01g0234900 [Oryza sativa (japonica cultivar-group)] gi|56783949|dbj|BAD81386.1| putative ubiquitin ligase SINAT5 [Oryza sativa (japonica cultivar-group)] gi|113532049|dbj|BAF04432.1| Os01g0234900 [Oryza sativa (japonica cultivar-group)]
Unigene_0924	4	1	1	2	Os02g0307000 [Oryza sativa (japonica cultivar-group)] gi|48716891|dbj|BAD23587.1| putative guanylate binding protein [Oryza sativa (japonica cultivar-group)] gi|113536172|dbj|BAF08555.1| Os02g0307000 [Oryza sativa (japonica cultivar-group)]
Unigene_0925	4	0	1	3	putative protein phosphatase 2C [Oryza sativa (japonica cultivar-group)]
Unigene_0926	4	1	2	1	Os05g0399100 [Oryza sativa (japonica cultivar-group)] gi|113579025|dbj|BAF17388.1| Os05g0399100 [Oryza sativa (japonica cultivar-group)]
Unigene_0927	4	0	1	3	Os08g0487800 [Oryza sativa (japonica cultivar-group)] gi|42408259|dbj|BAD09415.1| putative heat-shock protein [Oryza sativa (japonica cultivar-group)] gi|113624072|dbj|BAF24017.1| Os08g0487800 [Oryza sativa (japonica cultivar-group)]
Unigene_0928	4	0	2	2	OSIGBa0112M24.4 [Oryza sativa (indica cultivar-group)]
Unigene_0929	3	0	1	2	Os04g0593800 [Oryza sativa (japonica cultivar-group)] gi|113565295|dbj|BAF15638.1| Os04g0593800 [Oryza sativa (japonica cultivar-group)]
Unigene_0930	3	2	1	0	Os11g0657200 [Oryza sativa (japonica cultivar-group)] gi|77552371|gb|ABA95168.1| oxidoreductase, 2OG-Fe oxygenase family protein, putative, expressed [Oryza sativa (japonica cultivar-group)] gi|113645617|dbj|BAF28758.1| Os11g0657200 [Oryza sativa (japonic
Unigene_0931	3	0	2	1	Os05g0150300 [Oryza sativa (japonica cultivar-group)] gi|54291826|gb|AAV32194.1| putative ATPase [Oryza sativa (japonica cultivar-group)] gi|113578215|dbj|BAF16578.1| Os05g0150300 [Oryza sativa (japonica cultivar-group)]
Unigene_0932	3	0	2	1	Os08g0127700 [Oryza sativa (japonica cultivar-group)] gi|42407714|dbj|BAD08862.1| putative step II splicing factor SLU7 [Oryza sativa (japonica cultivar-group)] gi|113622874|dbj|BAF22819.1| Os08g0127700 [Oryza sativa (japonica cultivar-group)]
Unigene_0933	3	1	1	1	Putative Ras-related protein Rab [Oryza sativa]
Unigene_0934	3	0	3	0	Os07g0153400 [Oryza sativa (japonica cultivar-group)] gi|50508810|dbj|BAD31583.1| kelch repeat containing F-box protein family-like [Oryza sativa (japonica cultivar-group)] gi|113610448|dbj|BAF20826.1| Os07g0153400 [Oryza sativa (japonica cultivar-group)]
Unigene_0935	3	1	0	2	Os07g0456700 [Oryza sativa (japonica cultivar-group)] gi|38175736|dbj|BAC57375.2| putative 1,4-beta-D xylan xylanohydrolase [Oryza sativa (japonica cultivar-group)] gi|113611097|dbj|BAF21475.1| Os07g0456700 [Oryza sativa (japonica cultivar-group)]
Unigene_0936	3	1	0	2	Os06g0209300 [Oryza sativa (japonica cultivar-group)] gi|113595147|dbj|BAF19021.1| Os06g0209300 [Oryza sativa (japonica cultivar-group)]
Unigene_0937	3	2	0	1	putative trafficking protein particle complex 1 [Oryza sativa (japonica cultivar-group)]
Unigene_0938	3	0	0	3	Os05g0477600 [Oryza sativa (japonica cultivar-group)] gi|115502194|sp|P93442|EXPA4_ORYSA Expansin-A4 precursor (OsEXPA4) (Alpha-expansin-4) (OsEXP4) (OsaEXPa1.22) gi|16517029|gb|AAL24481.1|AF394545_1 alpha-expansin OsEXPA4 [Oryza sativa] gi|46576001|gb|AA
Unigene_0939	3	1	2	0	Os06g0225900 [Oryza sativa (japonica cultivar-group)] gi|113595240|dbj|BAF19114.1| Os06g0225900 [Oryza sativa (japonica cultivar-group)]
Unigene_0940	3	0	2	1	Os08g0486200 [Oryza sativa (japonica cultivar-group)] gi|42408182|dbj|BAD09319.1| putative splicing factor, arginine/serine-rich [Oryza sativa (japonica cultivar-group)] gi|113624063|dbj|BAF24008.1| Os08g0486200 [Oryza sativa (japonica cultivar-group)]
Unigene_0941	3	0	1	2	Os06g0116600 [Oryza sativa (japonica cultivar-group)] gi|55296199|dbj|BAD67917.1| putative DAL1 protein [Oryza sativa (japonica cultivar-group)] gi|113594662|dbj|BAF18536.1| Os06g0116600 [Oryza sativa (japonica cultivar-group)]
Unigene_0942	3	3	0	0	Ribose-phosphate pyrophosphokinase 2 (Phosphoribosyl pyrophosphate synthetase 2)
Unigene_0943	3	0	2	1	Os05g0104800 [Oryza sativa (japonica cultivar-group)] gi|46359906|gb|AAS88838.1| putative 26S proteasome regulatory subunit [Oryza sativa (japonica cultivar-group)] gi|52353598|gb|AAU44164.1| putative 26S proteasome regulatory subunit [Oryza sativa (japon
Unigene_0944	3	0	2	1	F-box domain, putative [Oryza sativa (japonica cultivar-group)] gi|108864213|gb|ABG22439.1| F-box domain containing protein, expressed [Oryza sativa (japonica cultivar-group)]
Unigene_0945	3	1	0	2	Os01g0685800 [Oryza sativa (japonica cultivar-group)] gi|113533431|dbj|BAF05814.1| Os01g0685800 [Oryza sativa (japonica cultivar-group)]
Unigene_0946	3	1	1	1	Os02g0236100 [Oryza sativa (japonica cultivar-group)] gi|50251689|dbj|BAD27594.1| putative SERK1 protein [Oryza sativa (japonica cultivar-group)] gi|113535920|dbj|BAF08303.1| Os02g0236100 [Oryza sativa (japonica cultivar-group)]
Unigene_0947	3	1	2	0	Os05g0125000 [Oryza sativa (japonica cultivar-group)] gi|47900450|gb|AAT39226.1| putative DNA-binding protein [Oryza sativa (japonica cultivar-group)] gi|113578068|dbj|BAF16431.1| Os05g0125000 [Oryza sativa (japonica cultivar-group)]
Unigene_0948	3	1	1	1	Putative Cell elongation protein DIMINUTO (Cell elongation protein Dwarf1) [Oryza sativa (japonica cultivar-group)] gi|31431903|gb|AAP53615.1| Cell elongation protein DIMINUTO, putative, expressed [Oryza sativa (japonica cultivar-group)] gi|110289050|gb|A
Unigene_0949	3	1	1	1	Putative potassium transporter 8 (OsHAK8) gi|108708033|gb|ABF95828.1| Potassium transporter 2, putative, expressed [Oryza sativa (japonica cultivar-group)]
Unigene_0950	3	1	2	0	expressed protein [Oryza sativa (japonica cultivar-group)]
Unigene_0951	3	1	2	0	Os01g0654500 [Oryza sativa (japonica cultivar-group)] gi|5007084|gb|AAD37809.1|AF155333_1 NADP-specific isocitrate dehydrogenase [Oryza sativa] gi|20161528|dbj|BAB90451.1| putative NADP-specific isocitrate dehydrogenase [Oryza sativa (japonica cultivar-gr
Unigene_0952	3	1	2	0	Os01g0607400 [Oryza sativa (japonica cultivar-group)] gi|113533062|dbj|BAF05445.1| Os01g0607400 [Oryza sativa (japonica cultivar-group)]
Unigene_0953	3	1	1	1	Os06g0130600 [Oryza sativa (japonica cultivar-group)] gi|55295816|dbj|BAD67667.1| putative basic pentacysteine 4 [Oryza sativa (japonica cultivar-group)] gi|62003344|gb|AAX59045.1| barley B recombinant-like protein D [Oryza sativa (japonica cultivar-group
Unigene_0954	3	2	0	1	Os01g0118000 [Oryza sativa (japonica cultivar-group)] gi|14090214|dbj|BAB55475.1| putative plastidic aldolase [Oryza sativa (japonica cultivar-group)] gi|113531388|dbj|BAF03771.1| Os01g0118000 [Oryza sativa (japonica cultivar-group)]
Unigene_0955	3	2	1	0	Os02g0709900 [Oryza sativa (japonica cultivar-group)] gi|32352206|dbj|BAC78596.1| hypothetical protein [Oryza sativa (japonica cultivar-group)] gi|41052851|dbj|BAD07765.1| putative nuclear matrix constituent protein 1 [Oryza sativa (japonica cultivar-grou
Unigene_0956	3	1	1	1	Os02g0613200 [Oryza sativa (japonica cultivar-group)] gi|47497632|dbj|BAD19701.1| leucine-rich repeat-like protein [Oryza sativa (japonica cultivar-group)] gi|113536949|dbj|BAF09332.1| Os02g0613200 [Oryza sativa (japonica cultivar-group)]
Unigene_0957	3	1	1	1	Os05g0572700 [Oryza sativa (japonica cultivar-group)] gi|52353534|gb|AAU44100.1| putative protein phosphatase 2C [Oryza sativa (japonica cultivar-group)] gi|113579929|dbj|BAF18292.1| Os05g0572700 [Oryza sativa (japonica cultivar-group)]
Unigene_0958	3	0	2	1	Os03g0784800 [Oryza sativa (japonica cultivar-group)] gi|14718319|gb|AAK72897.1|AC091123_16 putative cell differentiation protein [Oryza sativa] gi|108711427|gb|ABF99222.1| Cell differentiation protein rcd1, putative, expressed [Oryza sativa (japonica cul
Unigene_0959	3	1	2	0	Os06g0568000 [Oryza sativa (japonica cultivar-group)] gi|113595941|dbj|BAF19815.1| Os06g0568000 [Oryza sativa (japonica cultivar-group)]
Unigene_0960	3	1	2	0	Os11g0127900 [Oryza sativa (japonica cultivar-group)] gi|115487104|ref|NP_001066039.1| Os12g0124200 [Oryza sativa (japonica cultivar-group)] gi|109940156|sp|P46294|RS16_ORYSA 40S ribosomal protein S16 gi|77548488|gb|ABA91285.1| 40S ribosomal protein S16,
Unigene_0961	3	0	2	1	Os01g0110400 [Oryza sativa (japonica cultivar-group)] gi|13486634|dbj|BAB39872.1| putative acetoacetyl-coenzyme A thiolase [Oryza sativa (japonica cultivar-group)] gi|113531328|dbj|BAF03711.1| Os01g0110400 [Oryza sativa (japonica cultivar-group)]
Unigene_0962	3	1	1	1	putative GTP-binding protein [Oryza sativa] gi|49387522|dbj|BAD24987.1| putative GTP-binding protein YPTM2 [Oryza sativa (japonica cultivar-group)]
Unigene_0963	3	0	3	0	Os06g0256500 [Oryza sativa (japonica cultivar-group)] gi|90179750|sp|P42863|G6PIB_ORYSA Glucose-6-phosphate isomerase, cytosolic B (GPI-B) (Phosphoglucose isomerase B) (PGI-B) (Phosphohexose isomerase B) (PHI-B) gi|52077263|dbj|BAD46305.1| glucose-6-phosp
Unigene_0964	3	0	0	3	Os08g0162100 [Oryza sativa (japonica cultivar-group)] gi|113623024|dbj|BAF22969.1| Os08g0162100 [Oryza sativa (japonica cultivar-group)]
Unigene_0965	3	3	0	0	Os12g0244500 [Oryza sativa (japonica cultivar-group)] gi|77554419|gb|ABA97215.1| expressed protein [Oryza sativa (japonica cultivar-group)] gi|113648996|dbj|BAF29508.1| Os12g0244500 [Oryza sativa (japonica cultivar-group)]
Unigene_0966	3	0	1	2	phosphoenolpyruvate carboxylase [Oryza sativa]
Unigene_0967	3	0	2	1	Os05g0182700 [Oryza sativa (japonica cultivar-group)] gi|52353745|gb|AAU44311.1| unknown protein [Oryza sativa (japonica cultivar-group)] gi|113578372|dbj|BAF16735.1| Os05g0182700 [Oryza sativa (japonica cultivar-group)]
Unigene_0968	3	1	1	1	Os07g0585800 [Oryza sativa (japonica cultivar-group)] gi|50509945|dbj|BAD30267.1| NADH-ubiquinone oxidoreductase-related-like protein [Oryza sativa (japonica cultivar-group)] gi|113611662|dbj|BAF22040.1| Os07g0585800 [Oryza sativa (japonica cultivar-group
Unigene_0969	3	1	0	2	Os07g0577700 [Oryza sativa (japonica cultivar-group)] gi|75294330|sp|Q6ZL94|SUCA_ORYSA Probable succinyl-CoA ligase [GDP-forming] subunit alpha, mitochondrial precursor (Succinyl-CoA synthetase subunit alpha) (SCS-alpha) gi|34393512|dbj|BAC83073.1| putati
Unigene_0970	3	3	0	0	Os06g0318700 [Oryza sativa (japonica cultivar-group)] gi|54290513|dbj|BAD61579.1| putative makorin RING finger protein [Oryza sativa (japonica cultivar-group)] gi|54290921|dbj|BAD61603.1| putative makorin RING finger protein [Oryza sativa (japonica cultiv
Unigene_0971	3	1	0	2	retrotransposon protein, putative, Ty3-gypsy subclass [Oryza sativa (japonica cultivar-group)]
Unigene_0972	3	1	1	1	expressed protein (with alternative splicing) [Oryza sativa (japonica cultivar-group)] gi|108711628|gb|ABF99423.1| expressed protein [Oryza sativa (japonica cultivar-group)]
Unigene_0973	3	1	1	1	Os03g0278300 [Oryza sativa (japonica cultivar-group)] gi|108707486|gb|ABF95281.1| RNA and export factor-binding protein, putative, expressed [Oryza sativa (japonica cultivar-group)] gi|113548196|dbj|BAF11639.1| Os03g0278300 [Oryza sativa (japonica cultiva
Unigene_0974	3	1	1	1	Os01g0875500 [Oryza sativa (japonica cultivar-group)] gi|56784847|dbj|BAD82087.1| putative beta-galactosidase [Oryza sativa (japonica cultivar-group)] gi|113534495|dbj|BAF06878.1| Os01g0875500 [Oryza sativa (japonica cultivar-group)]
Unigene_0975	3	0	3	0	Os03g0254700 [Oryza sativa (japonica cultivar-group)] gi|108707228|gb|ABF95023.1| expressed protein [Oryza sativa (japonica cultivar-group)] gi|113548058|dbj|BAF11501.1| Os03g0254700 [Oryza sativa (japonica cultivar-group)]
Unigene_0976	3	1	2	0	Os01g0179300 [Oryza sativa (japonica cultivar-group)] gi|55296115|dbj|BAD67834.1| putative BRI1-KD interacting protein 128 [Oryza sativa (japonica cultivar-group)] gi|55296255|dbj|BAD67996.1| putative BRI1-KD interacting protein 128 [Oryza sativa (japonic
Unigene_0977	3	0	1	2	Serine/threonine-protein kinase SAPK3 (Osmotic stress/abscisic acid-activated protein kinase 3) (Protein kinase REK) gi|12597887|gb|AAG60195.1|AC084763_15 protein kinase REK [Oryza sativa] gi|31433548|gb|AAP55046.1| Serine/threonine-protein kinase SAPK3,
Unigene_0978	3	2	1	0	Os01g0264700 [Oryza sativa (japonica cultivar-group)] gi|56783770|dbj|BAD81182.1| putative sec14 like protein [Oryza sativa (japonica cultivar-group)] gi|56783844|dbj|BAD81256.1| putative sec14 like protein [Oryza sativa (japonica cultivar-group)] gi|1135
Unigene_0979	3	1	2	0	Os06g0335500 [Oryza sativa (japonica cultivar-group)] gi|75252766|sp|Q5Z749|IAA21_ORYSA Auxin-responsive protein IAA21 (Indoleacetic acid-induced protein 21) gi|54291193|dbj|BAD61890.1| putative auxin-regulated protein [Oryza sativa (japonica cultivar-gro
Unigene_0980	3	2	0	1	Protease inhibitor/seed storage/LTP family protein, expressed [Oryza sativa (japonica cultivar-group)]
Unigene_0981	3	0	1	2	Os01g0558300 [Oryza sativa (japonica cultivar-group)] gi|57899330|dbj|BAD87941.1| RWD domain containing 1-like protein [Oryza sativa (japonica cultivar-group)] gi|57900420|dbj|BAD87656.1| RWD domain containing 1-like protein [Oryza sativa (japonica cultiv
Unigene_0982	3	0	3	0	H0811E11.6 [Oryza sativa (indica cultivar-group)]
Unigene_0983	3	1	1	1	hypothetical protein [Oryza sativa (japonica cultivar-group)]
Unigene_0984	3	1	1	1	Os03g0833300 [Oryza sativa (japonica cultivar-group)] gi|40714694|gb|AAR88600.1| putative SBP-domain protein [Oryza sativa (japonica cultivar-group)] gi|108711933|gb|ABF99728.1| SBP domain containing protein, expressed [Oryza sativa (japonica cultivar-gro
Unigene_0985	3	0	3	0	Os03g0818100 [Oryza sativa (japonica cultivar-group)] gi|28876004|gb|AAO60013.1| putative multiple inositol polyphosphate phosphatase [Oryza sativa (japonica cultivar-group)] gi|108711768|gb|ABF99563.1| histidine acid phosphatase family protein, putative,
Unigene_0986	3	0	2	1	putative eukaryotic translation initiation factor 5 [Oryza sativa (japonica cultivar-group)]
Unigene_0987	3	0	3	0	Os02g0782700 [Oryza sativa (japonica cultivar-group)] gi|75261388|sp|Q6K7E6|ERF1_ORYSA Ethylene-responsive transcription factor 1 (Ethylene-responsive element-binding factor 1) (EREBP-1) (OsEREBP1) gi|47497482|dbj|BAD19536.1| putative transcription factor
Unigene_0988	3	0	0	3	Os09g0483100 [Oryza sativa (japonica cultivar-group)] gi|113631739|dbj|BAF25420.1| Os09g0483100 [Oryza sativa (japonica cultivar-group)]
Unigene_0989	3	0	1	2	Os03g0135300 [Oryza sativa (japonica cultivar-group)] gi|22758267|gb|AAN05495.1| Putative glutathione S-transferase [Oryza sativa (japonica cultivar-group)] gi|108706051|gb|ABF93846.1| Glutathione S-transferase, N-terminal domain containing protein, expre
Unigene_0990	3	2	0	1	putative 60S ribosomal protein L28 [Oryza sativa (japonica cultivar-group)] gi|48716509|dbj|BAD23114.1| putative 60S ribosomal protein L28 [Oryza sativa (japonica cultivar-group)]
Unigene_0991	3	0	3	0	Os06g0163500 [Oryza sativa (japonica cultivar-group)] gi|113594937|dbj|BAF18811.1| Os06g0163500 [Oryza sativa (japonica cultivar-group)]
Unigene_0992	3	1	2	0	Os03g0820900 [Oryza sativa (japonica cultivar-group)] gi|29124131|gb|AAO65872.1| unknown protein [Oryza sativa (japonica cultivar-group)] gi|108711795|gb|ABF99590.1| CRAL/TRIO domain containing protein, expressed [Oryza sativa (japonica cultivar-group)] g
Unigene_0993	3	0	0	3	Os02g0685200 [Oryza sativa (japonica cultivar-group)] gi|41052710|dbj|BAD07567.1| putative late elongated hypocoty [Oryza sativa (japonica cultivar-group)] gi|50251942|dbj|BAD27878.1| putative late elongated hypocoty [Oryza sativa (japonica cultivar-group
Unigene_0994	3	2	0	1	Os10g0542200 [Oryza sativa (japonica cultivar-group)] gi|10140758|gb|AAG13589.1|AC051633_5 putative ubiquitin protein [Oryza sativa] gi|31433330|gb|AAP54859.1| Ubiquitin family protein, expressed [Oryza sativa (japonica cultivar-group)] gi|113639802|dbj|B
Unigene_0995	3	1	1	1	Os04g0508300 [Oryza sativa (japonica cultivar-group)] gi|55584168|sp|P55142|GLRX_ORYSA Glutaredoxin gi|2114207|dbj|BAA20071.1| glutaredoxin [Oryza sativa (japonica cultivar-group)] gi|32489526|emb|CAE04729.1| OSJNBa0043L24.17 [Oryza sativa (japonica culti
Unigene_0996	3	0	1	2	Os03g0783000 [Oryza sativa (japonica cultivar-group)] gi|113549938|dbj|BAF13381.1| Os03g0783000 [Oryza sativa (japonica cultivar-group)]
Unigene_0997	3	0	2	1	Os01g0588700 [Oryza sativa (japonica cultivar-group)] gi|113532968|dbj|BAF05351.1| Os01g0588700 [Oryza sativa (japonica cultivar-group)]
Unigene_0998	3	2	0	1	Os06g0251700 [Oryza sativa (japonica cultivar-group)] gi|52076974|dbj|BAD45984.1| myosin II heavy chain-like [Oryza sativa (japonica cultivar-group)] gi|113595337|dbj|BAF19211.1| Os06g0251700 [Oryza sativa (japonica cultivar-group)]
Unigene_0999	3	1	1	1	Os12g0581700 [Oryza sativa (japonica cultivar-group)] gi|108862883|gb|ABA99136.2| seed maturation protein PM23, putative, expressed [Oryza sativa (japonica cultivar-group)] gi|113649643|dbj|BAF30155.1| Os12g0581700 [Oryza sativa (japonica cultivar-group)]
Unigene_1000	3	1	1	1	Os07g0623300 [Oryza sativa (japonica cultivar-group)] gi|33146621|dbj|BAC79909.1| putative splicing factor, arginine/serine-rich 2 (Splicing factor SC35) [Oryza sativa (japonica cultivar-group)] gi|113611858|dbj|BAF22236.1| Os07g0623300 [Oryza sativa (jap
Unigene_1001	3	1	0	2	Os06g0125200 [Oryza sativa (japonica cultivar-group)] gi|113594688|dbj|BAF18562.1| Os06g0125200 [Oryza sativa (japonica cultivar-group)]
Unigene_1002	3	1	2	0	Os02g0200900 [Oryza sativa (japonica cultivar-group)] gi|46390386|dbj|BAD15850.1| putative F-box protein [Oryza sativa (japonica cultivar-group)] gi|113535753|dbj|BAF08136.1| Os02g0200900 [Oryza sativa (japonica cultivar-group)]
Unigene_1003	3	1	2	0	Os05g0238200 [Oryza sativa (japonica cultivar-group)] gi|53749302|gb|AAU90161.1| putative ubiquitin ligase SINAT5 [Oryza sativa (japonica cultivar-group)] gi|113578545|dbj|BAF16908.1| Os05g0238200 [Oryza sativa (japonica cultivar-group)]
Unigene_1004	3	0	0	3	Os02g0597000 [Oryza sativa (japonica cultivar-group)] gi|47847831|dbj|BAD21626.1| rjs-like protein [Oryza sativa (japonica cultivar-group)] gi|113536855|dbj|BAF09238.1| Os02g0597000 [Oryza sativa (japonica cultivar-group)]
Unigene_1005	3	0	2	1	Os01g0834500 [Oryza sativa (japonica cultivar-group)] gi|115456215|ref|NP_001051708.1| Os03g0818400 [Oryza sativa (japonica cultivar-group)] gi|20805266|dbj|BAB92932.1| putative 40s ribosomal protein S23 [Oryza sativa (japonica cultivar-group)] gi|2080526
Unigene_1006	3	2	1	0	Os03g0240500 [Oryza sativa (japonica cultivar-group)] gi|108707091|gb|ABF94886.1| Translocase of chloroplast 34, putative, expressed [Oryza sativa (japonica cultivar-group)] gi|113547979|dbj|BAF11422.1| Os03g0240500 [Oryza sativa (japonica cultivar-group)
Unigene_1007	3	1	1	1	Os02g0601800 [Oryza sativa (japonica cultivar-group)] gi|47497295|dbj|BAD19337.1| putative global transcription factor group E [Oryza sativa (japonica cultivar-group)] gi|47848299|dbj|BAD22163.1| putative global transcription factor group E [Oryza sativa
Unigene_1008	3	0	3	0	Os02g0126700 [Oryza sativa (japonica cultivar-group)] gi|41053075|dbj|BAD08019.1| putative small nuclear ribonucleoprotein polypeptide E [Oryza sativa (japonica cultivar-group)] gi|113535285|dbj|BAF07668.1| Os02g0126700 [Oryza sativa (japonica cultivar-gr
Unigene_1009	3	0	2	1	Os01g0238900 [Oryza sativa (japonica cultivar-group)] gi|113532072|dbj|BAF04455.1| Os01g0238900 [Oryza sativa (japonica cultivar-group)]
Unigene_1010	3	0	3	0	Os02g0723300 [Oryza sativa (japonica cultivar-group)] gi|113537502|dbj|BAF09885.1| Os02g0723300 [Oryza sativa (japonica cultivar-group)]
Unigene_1011	3	1	1	1	Os01g0267200 [Oryza sativa (japonica cultivar-group)] gi|6630689|dbj|BAA88535.1| putative Pad1 [Oryza sativa (japonica cultivar-group)] gi|17297983|dbj|BAB78489.1| 26S proteasome regulatory particle non-ATPase subunit11 [Oryza sativa (japonica cultivar-gr
Unigene_1012	3	2	0	1	Os07g0270900 [Oryza sativa (japonica cultivar-group)] gi|33146459|dbj|BAC79567.1| putative RNA binding protein [Oryza sativa (japonica cultivar-group)] gi|50509518|dbj|BAD31212.1| putative RNA binding protein [Oryza sativa (japonica cultivar-group)] gi|11
Unigene_1013	3	0	2	1	Os09g0465600 [Oryza sativa (japonica cultivar-group)] gi|46806317|dbj|BAD17509.1| putative glucose-6-phosphate isomerase [Oryza sativa (japonica cultivar-group)] gi|113631648|dbj|BAF25329.1| Os09g0465600 [Oryza sativa (japonica cultivar-group)]
Unigene_1014	3	1	1	1	Os06g0700000 [Oryza sativa (japonica cultivar-group)] gi|53791882|dbj|BAD54004.1| putative meiotic serine proteinase [Oryza sativa (japonica cultivar-group)] gi|113596516|dbj|BAF20390.1| Os06g0700000 [Oryza sativa (japonica cultivar-group)]
Unigene_1015	3	3	0	0	Os05g0516600 [Oryza sativa (japonica cultivar-group)] gi|46575953|gb|AAT01314.1| putative GTP-binding protein Rab7a [Oryza sativa (japonica cultivar-group)] gi|113579597|dbj|BAF17960.1| Os05g0516600 [Oryza sativa (japonica cultivar-group)]
Unigene_1016	3	1	2	0	Os02g0177900 [Oryza sativa (japonica cultivar-group)] gi|113535603|dbj|BAF07986.1| Os02g0177900 [Oryza sativa (japonica cultivar-group)]
Unigene_1017	3	2	0	1	putative ferredoxin [Oryza sativa (japonica cultivar-group)] gi|56785397|dbj|BAD82633.1| putative ferredoxin [Oryza sativa (japonica cultivar-group)]
Unigene_1018	3	0	2	1	manganese superoxide dismutase
Unigene_1019	3	0	2	1	Os05g0503000 [Oryza sativa (japonica cultivar-group)] gi|53749380|gb|AAU90239.1| putative secretory carrier membrane protein [Oryza sativa (japonica cultivar-group)] gi|53749384|gb|AAU90243.1| putative secretory carrier membrane protein [Oryza sativa (jap
Unigene_1020	3	2	0	1	Os09g0515100 [Oryza sativa (japonica cultivar-group)] gi|50725359|dbj|BAD34431.1| bromodomain protein 103-like [Oryza sativa (japonica cultivar-group)] gi|113631897|dbj|BAF25578.1| Os09g0515100 [Oryza sativa (japonica cultivar-group)]
Unigene_1021	3	0	1	2	Os01g0570800 [Oryza sativa (japonica cultivar-group)] gi|52077496|dbj|BAD45140.1| putative calmodulin-binding protein [Oryza sativa (japonica cultivar-group)] gi|113532905|dbj|BAF05288.1| Os01g0570800 [Oryza sativa (japonica cultivar-group)]
Unigene_1022	3	1	1	1	Os05g0111000 [Oryza sativa (japonica cultivar-group)] gi|52353639|gb|AAU44205.1| unknown protein [Oryza sativa (japonica cultivar-group)] gi|113577996|dbj|BAF16359.1| Os05g0111000 [Oryza sativa (japonica cultivar-group)]
Unigene_1023	3	0	2	1	Os03g0848300 [Oryza sativa (japonica cultivar-group)] gi|28269392|gb|AAO37935.1| putative actin-related complex protein [Oryza sativa (japonica cultivar-group)] gi|108712098|gb|ABF99893.1| Actin-related protein 2/3 complex subunit 4, putative, expressed [
Unigene_1024	3	2	0	1	Os01g0756400 [Oryza sativa (japonica cultivar-group)] gi|113533819|dbj|BAF06202.1| Os01g0756400 [Oryza sativa (japonica cultivar-group)]
Unigene_1025	3	0	2	1	Os03g0100400 [Oryza sativa (japonica cultivar-group)] gi|108705675|gb|ABF93470.1| ERCC4 domain containing protein, expressed [Oryza sativa (japonica cultivar-group)] gi|113547116|dbj|BAF10559.1| Os03g0100400 [Oryza sativa (japonica cultivar-group)]
Unigene_1026	3	0	0	3	Os04g0671200 [Oryza sativa (japonica cultivar-group)] gi|32488409|emb|CAE02834.1| OSJNBa0043A12.39 [Oryza sativa (japonica cultivar-group)] gi|90265248|emb|CAH67701.1| H0624F09.9 [Oryza sativa (indica cultivar-group)] gi|113565789|dbj|BAF16132.1| Os04g067
Unigene_1027	3	0	2	1	unknown protein [Oryza sativa (japonica cultivar-group)]
Unigene_1028	3	2	0	1	DNA-directed RNA polymerase [Glycine max]
Unigene_1029	3	0	2	1	Os03g0227000 [Oryza sativa (japonica cultivar-group)] gi|108706957|gb|ABF94752.1| Adaptin N terminal region family protein, expressed [Oryza sativa (japonica cultivar-group)] gi|113547914|dbj|BAF11357.1| Os03g0227000 [Oryza sativa (japonica cultivar-group
Unigene_1030	3	2	0	1	H0525C06.10 [Oryza sativa (indica cultivar-group)]
Unigene_1031	3	0	1	2	Ribulose-phosphate 3-epimerase, cytoplasmic isoform (Ribulose-5-phosphate-epimerase) (Cyt-RPEase) (RPEcyt) (Pentose-5-phosphate 3-epimerase) (PPE) gi|28373310|pdb|1H1Y|A Chain A, The Structure Of The Cytosolic D-Ribulose-5-Phosphate 3-Epimerase From Rice
Unigene_1032	3	2	0	1	Os05g0585900 [Oryza sativa (japonica cultivar-group)] gi|48843809|gb|AAT47068.1| putative peroxisomal Ca-dependent solute carrier [Oryza sativa (japonica cultivar-group)] gi|113580010|dbj|BAF18373.1| Os05g0585900 [Oryza sativa (japonica cultivar-group)]
Unigene_1033	3	2	1	0	Os02g0822200 [Oryza sativa (japonica cultivar-group)] gi|48716277|dbj|BAD22892.1| putative ubitquitin C-terminal hydrolase [Oryza sativa (japonica cultivar-group)] gi|48716519|dbj|BAD23124.1| putative ubiquitin C-terminal hydrolase [Oryza sativa (japonica
Unigene_1034	3	0	3	0	hypothetical protein [Oryza sativa (japonica cultivar-group)]
Unigene_1035	3	1	0	2	Os05g0196400 [Oryza sativa (japonica cultivar-group)] gi|113578417|dbj|BAF16780.1| Os05g0196400 [Oryza sativa (japonica cultivar-group)]
Unigene_1036	3	2	1	0	Os05g0120100 [Oryza sativa (japonica cultivar-group)] gi|113578040|dbj|BAF16403.1| Os05g0120100 [Oryza sativa (japonica cultivar-group)]
Unigene_1037	3	1	0	2	Os03g0659400 [Oryza sativa (japonica cultivar-group)] gi|27764684|gb|AAO23109.1| putative DNA-binding protein [Oryza sativa (japonica cultivar-group)] gi|108710206|gb|ABF98001.1| Zinc knuckle family protein, expressed [Oryza sativa (japonica cultivar-grou
Unigene_1038	3	2	1	0	unknown protein [Oryza sativa (japonica cultivar-group)] gi|54290838|dbj|BAD61499.1| unknown protein [Oryza sativa (japonica cultivar-group)]
Unigene_1039	3	2	0	1	hypothetical protein [Oryza sativa (japonica cultivar-group)] gi|20804946|dbj|BAB92625.1| hypothetical protein [Oryza sativa (japonica cultivar-group)]
Unigene_1040	3	2	1	0	Os03g0350300 [Oryza sativa (japonica cultivar-group)] gi|108708133|gb|ABF95928.1| Nucleolar protein NOP5, putative, expressed [Oryza sativa (japonica cultivar-group)] gi|113548584|dbj|BAF12027.1| Os03g0350300 [Oryza sativa (japonica cultivar-group)]
Unigene_1041	3	0	3	0	Os07g0206500 [Oryza sativa (japonica cultivar-group)] gi|8237371|gb|AAF73991.1|AF156714_1 prolamin [Oryza sativa] gi|4126691|dbj|BAA36697.1| prolamin [Oryza sativa] gi|34393307|dbj|BAC83236.1| 13 kDa prolamin precursor [Oryza sativa (japonica cultivar-gro
Unigene_1042	3	0	3	0	Os03g0387900 [Oryza sativa (japonica cultivar-group)] gi|108708529|gb|ABF96324.1| expressed protein [Oryza sativa (japonica cultivar-group)] gi|108708532|gb|ABF96327.1| expressed protein [Oryza sativa (japonica cultivar-group)] gi|113548733|dbj|BAF12176.1
Unigene_1043	3	1	2	0	ATP-dependent RNA helicase ste13, putative, expressed [Oryza sativa (japonica cultivar-group)]
Unigene_1044	3	1	1	1	Novel
Unigene_1045	3	3	0	0	Os03g0202200 [Oryza sativa (japonica cultivar-group)] gi|29367429|gb|AAO72587.1| porin-like protein [Oryza sativa (japonica cultivar-group)] gi|108706718|gb|ABF94513.1| Eukaryotic porin family protein, expressed [Oryza sativa (japonica cultivar-group)] gi
Unigene_1046	3	0	3	0	OSJNBb0071D01.3 [Oryza sativa (japonica cultivar-group)]
Unigene_1047	3	0	1	2	Os03g0313000 [Oryza sativa (japonica cultivar-group)] gi|108707801|gb|ABF95596.1| ETC complex I subunit conserved region family protein, expressed [Oryza sativa (japonica cultivar-group)] gi|113548397|dbj|BAF11840.1| Os03g0313000 [Oryza sativa (japonica c
Unigene_1048	3	1	2	0	Os03g0432100 [Oryza sativa (japonica cultivar-group)] gi|113548901|dbj|BAF12344.1| Os03g0432100 [Oryza sativa (japonica cultivar-group)]
Unigene_1049	3	2	0	1	Os05g0372100 [Oryza sativa (japonica cultivar-group)] gi|113578910|dbj|BAF17273.1| Os05g0372100 [Oryza sativa (japonica cultivar-group)]
Unigene_1050	3	1	1	1	Os06g0308300 [Oryza sativa (japonica cultivar-group)] gi|54290620|dbj|BAD62191.1| putative microtubule-associated protein [Oryza sativa (japonica cultivar-group)] gi|54291490|dbj|BAD62311.1| putative microtubule-associated protein [Oryza sativa (japonica
Unigene_1051	3	1	0	2	Os11g0105400 [Oryza sativa (japonica cultivar-group)] gi|77548268|gb|ABA91065.1| ribosomal protein L10 containing protein, expressed [Oryza sativa (japonica cultivar-group)] gi|113644236|dbj|BAF27377.1| Os11g0105400 [Oryza sativa (japonica cultivar-group)
Unigene_1052	3	1	1	1	Os06g0127000 [Oryza sativa (japonica cultivar-group)] gi|113594700|dbj|BAF18574.1| Os06g0127000 [Oryza sativa (japonica cultivar-group)]
Unigene_1053	3	1	0	2	Os02g0491400 [Oryza sativa (japonica cultivar-group)] gi|47848114|dbj|BAD21897.1| putative peptidylprolyl isomerase [Oryza sativa (japonica cultivar-group)] gi|47848250|dbj|BAD22074.1| putative peptidylprolyl isomerase [Oryza sativa (japonica cultivar-gro
Unigene_1054	3	1	2	0	Os05g0137300 [Oryza sativa (japonica cultivar-group)] gi|46485797|gb|AAS98422.1| unknown protein [Oryza sativa (japonica cultivar-group)] gi|113578136|dbj|BAF16499.1| Os05g0137300 [Oryza sativa (japonica cultivar-group)]
Unigene_1055	3	0	2	1	Os01g0586600 [Oryza sativa (japonica cultivar-group)] gi|113532959|dbj|BAF05342.1| Os01g0586600 [Oryza sativa (japonica cultivar-group)]
Unigene_1056	3	0	3	0	Os05g0316100 [Oryza sativa (japonica cultivar-group)] gi|55168134|gb|AAV44001.1| unknown protein [Oryza sativa (japonica cultivar-group)] gi|113578724|dbj|BAF17087.1| Os05g0316100 [Oryza sativa (japonica cultivar-group)]
Unigene_1057	3	2	1	0	Os02g0742500 [Oryza sativa (japonica cultivar-group)] gi|46390287|dbj|BAD15737.1| putative DegP2 protease [Oryza sativa (japonica cultivar-group)] gi|113537620|dbj|BAF10003.1| Os02g0742500 [Oryza sativa (japonica cultivar-group)]
Unigene_1058	3	0	3	0	putative zinc-finger protein [Oryza sativa (japonica cultivar-group)] gi|53792087|dbj|BAD54672.1| putative zinc-finger protein [Oryza sativa (japonica cultivar-group)]
Unigene_1059	3	1	0	2	OSIGBa0116M22.2 [Oryza sativa (indica cultivar-group)]
Unigene_1060	3	1	1	1	Os08g0535400 [Oryza sativa (japonica cultivar-group)] gi|38175527|dbj|BAD01220.1| putative DHHC-type zinc finger domain-containing protein [Oryza sativa (japonica cultivar-group)] gi|45736080|dbj|BAD13105.1| putative DHHC-type zinc finger domain-containin
Unigene_1061	3	1	1	1	Os05g0101200 [Oryza sativa (japonica cultivar-group)] gi|57863892|gb|AAG03093.2|AC073405_9 unknown protein [Oryza sativa (japonica cultivar-group)] gi|32699976|gb|AAP86645.1| peroxisomal membrane protein OsPex14p [Oryza sativa (japonica cultivar-group)] g
Unigene_1062	3	0	2	1	OSIGBa0106P14.4 [Oryza sativa (indica cultivar-group)]
Unigene_1063	3	0	1	2	Putative zinc finger in N-recognin, putative [Medicago truncatula]
Unigene_1064	3	0	0	3	Os02g0194200 [Oryza sativa (japonica cultivar-group)] gi|46389843|dbj|BAD15406.1| KH domain-containing protein-like [Oryza sativa (japonica cultivar-group)] gi|113535707|dbj|BAF08090.1| Os02g0194200 [Oryza sativa (japonica cultivar-group)]
Unigene_1065	3	1	2	0	Os01g0144000 [Oryza sativa (japonica cultivar-group)] gi|10798840|dbj|BAB16471.1| unknown protein [Oryza sativa (japonica cultivar-group)] gi|13486897|dbj|BAB40126.1| unknown protein [Oryza sativa (japonica cultivar-group)] gi|113531532|dbj|BAF03915.1| Os
Unigene_1066	3	0	3	0	Thioredoxin M-type, chloroplast precursor (TRX-M) gi|4138290|emb|CAA06736.1| thioredoxin M [Oryza sativa] gi|108862275|gb|ABA96018.2| Thioredoxin M-type, chloroplast precursor, putative, expressed [Oryza sativa (japonica cultivar-group)]
Unigene_1067	3	1	1	1	H0101F08.8 [Oryza sativa (indica cultivar-group)]
Unigene_1068	3	0	3	0	Os09g0509200 [Oryza sativa (japonica cultivar-group)] gi|113631860|dbj|BAF25541.1| Os09g0509200 [Oryza sativa (japonica cultivar-group)]
Unigene_1069	3	1	2	0	Os02g0717400 [Oryza sativa (japonica cultivar-group)] gi|42408048|dbj|BAD09184.1| eukaryotic translation initiation factor 3 subunit (eIF-3)-like [Oryza sativa (japonica cultivar-group)] gi|45735861|dbj|BAD12895.1| eukaryotic translation initiation factor
Unigene_1070	3	0	3	0	Novel
Unigene_1071	3	0	0	3	Novel
Unigene_1072	3	0	2	1	unknown protein [Oryza sativa] gi|31432750|gb|AAP54343.1| expressed protein [Oryza sativa (japonica cultivar-group)] gi|78708827|gb|ABB47802.1| expressed protein [Oryza sativa (japonica cultivar-group)]
Unigene_1073	3	0	2	1	Os06g0568200 [Oryza sativa (japonica cultivar-group)] gi|14150751|gb|AAK54617.1|AF375052_1 vacuolar ATPase B subunit [Oryza sativa] gi|14626084|dbj|BAB61925.1| vacuolar ATPase B subunit [Oryza sativa (japonica cultivar-group)] gi|53791997|dbj|BAD54582.1|
Unigene_1074	3	0	2	1	Os11g0432900 [Oryza sativa (japonica cultivar-group)] gi|108864332|gb|ABA93121.2| Serine carboxypeptidase family protein, expressed [Oryza sativa (japonica cultivar-group)] gi|113645018|dbj|BAF28159.1| Os11g0432900 [Oryza sativa (japonica cultivar-group)]
Unigene_1075	3	1	2	0	Os10g0516300 [Oryza sativa (japonica cultivar-group)] gi|113639671|dbj|BAF26976.1| Os10g0516300 [Oryza sativa (japonica cultivar-group)]
Unigene_1076	3	0	3	0	Os04g0629500 [Oryza sativa (japonica cultivar-group)] gi|113565539|dbj|BAF15882.1| Os04g0629500 [Oryza sativa (japonica cultivar-group)]
Unigene_1077	3	1	1	1	expressed protein [Oryza sativa (japonica cultivar-group)]
Unigene_1078	3	1	1	1	Os09g0567400 [Oryza sativa (japonica cultivar-group)] gi|75129569|sp|Q6VAK4|HP1_ORYSA Histidine-containing phosphotransfer protein 1 (OsHP1) gi|33637784|gb|AAQ24029.1| two-component phosphorelay mediator HP1 [Oryza sativa (japonica cultivar-group)] gi|520
Unigene_1079	3	1	0	2	Os08g0490100 [Oryza sativa (japonica cultivar-group)] gi|113624079|dbj|BAF24024.1| Os08g0490100 [Oryza sativa (japonica cultivar-group)]
Unigene_1080	3	1	2	0	Os06g0300700 [Oryza sativa (japonica cultivar-group)] gi|53792526|dbj|BAD53490.1| unknown protein [Oryza sativa (japonica cultivar-group)] gi|113595492|dbj|BAF19366.1| Os06g0300700 [Oryza sativa (japonica cultivar-group)]
Unigene_1081	3	1	2	0	OSIGBa0140O07.4 [Oryza sativa (indica cultivar-group)]
Unigene_1082	3	1	0	2	Os04g0671700 [Oryza sativa (japonica cultivar-group)] gi|70663940|emb|CAE03602.2| OSJNBb0004A17.4 [Oryza sativa (japonica cultivar-group)] gi|90265250|emb|CAH67703.1| H0624F09.11 [Oryza sativa (indica cultivar-group)] gi|113565791|dbj|BAF16134.1| Os04g067
Unigene_1083	3	2	0	1	Os08g0326600 [Oryza sativa (japonica cultivar-group)] gi|24414065|dbj|BAC22314.1| putative GMP synthetase [Oryza sativa (japonica cultivar-group)] gi|113623521|dbj|BAF23466.1| Os08g0326600 [Oryza sativa (japonica cultivar-group)]
Unigene_1084	3	0	2	1	Os08g0484500 [Oryza sativa (japonica cultivar-group)] gi|42409395|dbj|BAD10708.1| putative 3-deoxy-D-arabino-heptulosonate 7-phosphate synthase [Oryza sativa (japonica cultivar-group)] gi|113624051|dbj|BAF23996.1| Os08g0484500 [Oryza sativa (japonica cult
Unigene_1085	3	0	3	0	Novel
Unigene_1086	3	2	0	1	Os06g0332600 [Oryza sativa (japonica cultivar-group)] gi|50725422|dbj|BAD32895.1| unknown protein [Oryza sativa (japonica cultivar-group)] gi|50725494|dbj|BAD32964.1| unknown protein [Oryza sativa (japonica cultivar-group)] gi|113595586|dbj|BAF19460.1| Os
Unigene_1087	3	1	1	1	Os02g0795300 [Oryza sativa (japonica cultivar-group)] gi|47497224|dbj|BAD19269.1| unknown protein [Oryza sativa (japonica cultivar-group)] gi|113537915|dbj|BAF10298.1| Os02g0795300 [Oryza sativa (japonica cultivar-group)]
Unigene_1088	3	0	3	0	putative carbamoyl phosphate synthetase small subunit [Oryza sativa (japonica cultivar-group)]
Unigene_1089	3	0	1	2	Aldehyde oxidase and xanthine dehydrogenase, molybdopterin binding domain containing protein, expressed [Oryza sativa (japonica cultivar-group)]
Unigene_1090	3	2	0	1	Os09g0487900 [Oryza sativa (japonica cultivar-group)] gi|113631762|dbj|BAF25443.1| Os09g0487900 [Oryza sativa (japonica cultivar-group)]
Unigene_1091	3	0	1	2	Os05g0208000 [Oryza sativa (japonica cultivar-group)] gi|53749331|gb|AAU90190.1| putative 2-oxoglutarate/malate translocator [Oryza sativa (japonica cultivar-group)] gi|113578455|dbj|BAF16818.1| Os05g0208000 [Oryza sativa (japonica cultivar-group)]
Unigene_1092	3	0	2	1	unknown protein [Arabidopsis thaliana] gi|50253576|gb|AAT71990.1| At1g12020 [Arabidopsis thaliana]
Unigene_1093	3	1	2	0	Os02g0327100 [Oryza sativa (japonica cultivar-group)] gi|113536241|dbj|BAF08624.1| Os02g0327100 [Oryza sativa (japonica cultivar-group)]
Unigene_1094	3	0	3	0	Novel
Unigene_1095	3	0	2	1	putative RNA helicase [Oryza sativa (japonica cultivar-group)] gi|51091123|dbj|BAD35820.1| putative RNA helicase [Oryza sativa (japonica cultivar-group)]
Unigene_1096	3	0	2	1	expressed protein [Oryza sativa (japonica cultivar-group)] gi|108710356|gb|ABF98151.1| CBS domain-containing protein, putative, expressed [Oryza sativa (japonica cultivar-group)]
Unigene_1097	3	3	0	0	Os07g0592000 [Oryza sativa (japonica cultivar-group)] gi|113611695|dbj|BAF22073.1| Os07g0592000 [Oryza sativa (japonica cultivar-group)]
Unigene_1098	3	0	2	1	Os11g0634500 [Oryza sativa (japonica cultivar-group)] gi|115488728|ref|NP_001066851.1| Os12g0508300 [Oryza sativa (japonica cultivar-group)] gi|31745220|gb|AAP68880.1| putative ribosomal protein S29 [Oryza sativa (japonica cultivar-group)] gi|77552059|gb|
Unigene_1099	3	3	0	0	Os06g0647600 [Oryza sativa (japonica cultivar-group)] gi|113596248|dbj|BAF20122.1| Os06g0647600 [Oryza sativa (japonica cultivar-group)]
Unigene_1100	3	3	0	0	Os03g0695600 [Oryza sativa (japonica cultivar-group)] gi|109940125|sp|Q9LST6|PSB2_ORYSA Proteasome subunit beta type 2 (20S proteasome alpha subunit D) (20S proteasome subunit beta-4) gi|27552546|gb|AAO19369.1| 20S proteasome beta 4 subunit [Oryza sativa
Unigene_1101	3	1	1	1	Os01g0711100 [Oryza sativa (japonica cultivar-group)] gi|113533575|dbj|BAF05958.1| Os01g0711100 [Oryza sativa (japonica cultivar-group)]
Unigene_1102	3	0	1	2	Os02g0665600 [Oryza sativa (japonica cultivar-group)] gi|50251368|dbj|BAD28395.1| unknown protein [Oryza sativa (japonica cultivar-group)] gi|50251843|dbj|BAD27772.1| unknown protein [Oryza sativa (japonica cultivar-group)] gi|113537199|dbj|BAF09582.1| Os
Unigene_1103	3	0	2	1	Os01g0670800 [Oryza sativa (japonica cultivar-group)] gi|19352035|dbj|BAB85911.1| Arabidopsis ETTIN-like protein 2 [Oryza sativa] gi|113533356|dbj|BAF05739.1| Os01g0670800 [Oryza sativa (japonica cultivar-group)]
Unigene_1104	3	0	3	0	Os02g0820700 [Oryza sativa (japonica cultivar-group)] gi|113538076|dbj|BAF10459.1| Os02g0820700 [Oryza sativa (japonica cultivar-group)]
Unigene_1105	3	1	2	0	Os09g0542200 [Oryza sativa (japonica cultivar-group)] gi|52076083|dbj|BAD46596.1| unknown protein [Oryza sativa (japonica cultivar-group)] gi|113632053|dbj|BAF25734.1| Os09g0542200 [Oryza sativa (japonica cultivar-group)]
Unigene_1106	3	3	0	0	Os05g0549000 [Oryza sativa (japonica cultivar-group)] gi|113579783|dbj|BAF18146.1| Os05g0549000 [Oryza sativa (japonica cultivar-group)]
Unigene_1107	3	0	3	0	Os05g0333200 [Oryza sativa (japonica cultivar-group)] gi|113578777|dbj|BAF17140.1| Os05g0333200 [Oryza sativa (japonica cultivar-group)]
Unigene_1108	3	0	1	2	Os02g0591900 [Oryza sativa (japonica cultivar-group)] gi|113536821|dbj|BAF09204.1| Os02g0591900 [Oryza sativa (japonica cultivar-group)]
Unigene_1109	3	0	1	2	Os08g0169800 [Oryza sativa (japonica cultivar-group)] gi|37806112|dbj|BAC99562.1| haloacid dehalogenase-like hydrolase-like protein [Oryza sativa (japonica cultivar-group)] gi|40253762|dbj|BAD05701.1| haloacid dehalogenase-like hydrolase-like protein [Ory
Unigene_1110	3	1	1	1	H0613H07.2 [Oryza sativa (indica cultivar-group)]
Unigene_1111	3	1	1	1	hypothetical protein [Oryza sativa (japonica cultivar-group)]
Unigene_1112	3	2	1	0	Os12g0573200 [Oryza sativa (japonica cultivar-group)] gi|77556885|gb|ABA99681.1| GRAS family transcription factor containing protein, expressed [Oryza sativa (japonica cultivar-group)] gi|113649602|dbj|BAF30114.1| Os12g0573200 [Oryza sativa (japonica cult
Unigene_1113	3	2	0	1	OSJNBa0084A10.5 [Oryza sativa (japonica cultivar-group)] gi|116309979|emb|CAH67007.1| OSIGBa0160I14.5 [Oryza sativa (indica cultivar-group)]
Unigene_1114	3	2	0	1	Novel
Unigene_1115	3	1	0	2	Os06g0227200 [Oryza sativa (japonica cultivar-group)] gi|51535028|dbj|BAD37312.1| unknown protein [Oryza sativa (japonica cultivar-group)] gi|51535545|dbj|BAD37463.1| unknown protein [Oryza sativa (japonica cultivar-group)] gi|113595246|dbj|BAF19120.1| Os
Unigene_1116	3	1	0	2	Os01g0874700 [Oryza sativa (japonica cultivar-group)] gi|19386842|dbj|BAB86220.1| P0648C09.9 [Oryza sativa (japonica cultivar-group)] gi|20804751|dbj|BAB92436.1| cytosolic factor-like protein [Oryza sativa (japonica cultivar-group)] gi|113534489|dbj|BAF06
Unigene_1117	3	1	2	0	Os01g0661500 [Oryza sativa (japonica cultivar-group)] gi|113533310|dbj|BAF05693.1| Os01g0661500 [Oryza sativa (japonica cultivar-group)]
Unigene_1118	3	1	0	2	Os10g0409900 [Oryza sativa (japonica cultivar-group)] gi|31432024|gb|AAP53716.1| Kelch motif family protein, expressed [Oryza sativa (japonica cultivar-group)] gi|113639183|dbj|BAF26488.1| Os10g0409900 [Oryza sativa (japonica cultivar-group)]
Unigene_1119	3	3	0	0	Os03g0846200 [Oryza sativa (japonica cultivar-group)] gi|113550353|dbj|BAF13796.1| Os03g0846200 [Oryza sativa (japonica cultivar-group)]
Unigene_1120	3	0	3	0	unknown [Oryza sativa (japonica cultivar-group)]
Unigene_1121	3	0	1	2	Os03g0767500 [Oryza sativa (japonica cultivar-group)] gi|31415929|gb|AAP50950.1| putative thioredoxin [Oryza sativa (japonica cultivar-group)] gi|40539065|gb|AAR87322.1| putative thioredoxin-like protein [Oryza sativa (japonica cultivar-group)] gi|1087112
Unigene_1122	3	2	1	0	putative polynucleotide adenylyltransferase [Oryza sativa (indica cultivar-group)]
Unigene_1123	3	1	2	0	beta subunit 2 of SnRK1 [Oryza sativa (japonica cultivar-group)]
Unigene_1124	3	0	0	3	Os06g0625500 [Oryza sativa (japonica cultivar-group)] gi|51091051|dbj|BAD35693.1| putative thioredoxin peroxidase 1 [Oryza sativa (japonica cultivar-group)] gi|51535721|dbj|BAD37738.1| putative thioredoxin peroxidase 1 [Oryza sativa (japonica cultivar-gro
Unigene_1125	3	0	1	2	unknown protein [Oryza sativa (japonica cultivar-group)]
Unigene_1126	3	1	0	2	Os01g0235700 [Oryza sativa (japonica cultivar-group)] gi|113532055|dbj|BAF04438.1| Os01g0235700 [Oryza sativa (japonica cultivar-group)]
Unigene_1127	3	2	1	0	Os02g0623500 [Oryza sativa (japonica cultivar-group)] gi|48716234|dbj|BAD23770.1| putative lysyl-tRNA synthetase [Oryza sativa (japonica cultivar-group)] gi|113537003|dbj|BAF09386.1| Os02g0623500 [Oryza sativa (japonica cultivar-group)]
Unigene_1128	3	0	2	1	Os05g0525900 [Oryza sativa (japonica cultivar-group)] gi|52353493|gb|AAU44059.1| unknown protein [Oryza sativa (japonica cultivar-group)] gi|113579650|dbj|BAF18013.1| Os05g0525900 [Oryza sativa (japonica cultivar-group)]
Unigene_1129	3	1	0	2	Os02g0622100 [Oryza sativa (japonica cultivar-group)] gi|47847774|dbj|BAD21551.1| putative protein kinase (ADK1) [Oryza sativa (japonica cultivar-group)] gi|113536996|dbj|BAF09379.1| Os02g0622100 [Oryza sativa (japonica cultivar-group)]
Unigene_1130	3	0	3	0	Os04g0568900 [Oryza sativa (japonica cultivar-group)] gi|113565164|dbj|BAF15507.1| Os04g0568900 [Oryza sativa (japonica cultivar-group)]
Unigene_1131	3	0	2	1	Os12g0635400 [Oryza sativa (japonica cultivar-group)] gi|113649865|dbj|BAF30377.1| Os12g0635400 [Oryza sativa (japonica cultivar-group)]
Unigene_1132	3	1	1	1	Os03g0729200 [Oryza sativa (japonica cultivar-group)] gi|28273378|gb|AAO38464.1| hypothetical protein [Oryza sativa (japonica cultivar-group)] gi|108710884|gb|ABF98679.1| expressed protein [Oryza sativa (japonica cultivar-group)] gi|113549624|dbj|BAF13067
Unigene_1133	3	0	2	1	Os05g0569300 [Oryza sativa (japonica cultivar-group)] gi|51038128|gb|AAT93931.1| putative bZIP protein [Oryza sativa (japonica cultivar-group)] gi|51854296|gb|AAU10677.1| putative G-box binding factor [Oryza sativa (japonica cultivar-group)] gi|113579913|
Unigene_1134	3	0	3	0	Os10g0515200 [Oryza sativa (japonica cultivar-group)] gi|10140669|gb|AAG13504.1|AC068924_9 putative cytochrome P450 [Oryza sativa (japonica cultivar-group)] gi|31433051|gb|AAP54611.1| transposon protein, putative, unclassified, expressed [Oryza sativa (ja
Unigene_1135	3	2	0	1	Os06g0343600 [Oryza sativa (japonica cultivar-group)] gi|54290956|dbj|BAD61637.1| putative UDP-glycosyltransferase 88B1 [Oryza sativa (japonica cultivar-group)] gi|113595615|dbj|BAF19489.1| Os06g0343600 [Oryza sativa (japonica cultivar-group)]
Unigene_1136	3	1	0	2	Os05g0159200 [Oryza sativa (japonica cultivar-group)] gi|55168050|gb|AAV43918.1| putative GDSL lipase/acylhydrolase [Oryza sativa (japonica cultivar-group)] gi|113578266|dbj|BAF16629.1| Os05g0159200 [Oryza sativa (japonica cultivar-group)]
Unigene_1137	3	1	1	1	Os02g0189100 [Oryza sativa (japonica cultivar-group)] gi|46389908|dbj|BAD15529.1| unknown protein [Oryza sativa (japonica cultivar-group)] gi|46390954|dbj|BAD16467.1| unknown protein [Oryza sativa (japonica cultivar-group)] gi|113535670|dbj|BAF08053.1| Os
Unigene_1138	3	2	0	1	Novel
Unigene_1139	3	0	2	1	Os05g0215700 [Oryza sativa (japonica cultivar-group)] gi|113578485|dbj|BAF16848.1| Os05g0215700 [Oryza sativa (japonica cultivar-group)]
Unigene_1140	3	0	3	0	Os01g0521400 [Oryza sativa (japonica cultivar-group)] gi|56201962|dbj|BAD73412.1| lipase-like protein [Oryza sativa (japonica cultivar-group)] gi|113532742|dbj|BAF05125.1| Os01g0521400 [Oryza sativa (japonica cultivar-group)]
Unigene_1141	3	0	1	2	Os08g0398800 [Oryza sativa (japonica cultivar-group)] gi|37805958|dbj|BAC99373.1| putative cleavage and polyadenylation specific factor [Oryza sativa (japonica cultivar-group)] gi|37806023|dbj|BAC99435.1| putative cleavage and polyadenylation specific fac
Unigene_1142	3	1	1	1	Os01g0645200 [Oryza sativa (japonica cultivar-group)] gi|55295966|dbj|BAD68006.1| Na(+) dependent transporter-like [Oryza sativa (japonica cultivar-group)] gi|113533232|dbj|BAF05615.1| Os01g0645200 [Oryza sativa (japonica cultivar-group)]
Unigene_1143	3	0	3	0	Os01g0167500 [Oryza sativa (japonica cultivar-group)] gi|13486667|dbj|BAB39904.1| P0028E10.8 [Oryza sativa (japonica cultivar-group)] gi|15528768|dbj|BAB64810.1| putative glucose-6-phosphate/phosphate- tranlocator [Oryza sativa (japonica cultivar-group)]
Unigene_1144	3	2	0	1	Os02g0541300 [Oryza sativa (japonica cultivar-group)] gi|50251290|dbj|BAD28070.1| putative serine decarboxylase [Oryza sativa (japonica cultivar-group)] gi|50252214|dbj|BAD28221.1| putative serine decarboxylase [Oryza sativa (japonica cultivar-group)] gi|
Unigene_1145	3	2	1	0	Os11g0497000 [Oryza sativa (japonica cultivar-group)] gi|77550979|gb|ABA93776.1| ubiquitin activating enzyme, putative, expressed [Oryza sativa (japonica cultivar-group)] gi|113645159|dbj|BAF28300.1| Os11g0497000 [Oryza sativa (japonica cultivar-group)]
Unigene_1146	3	0	3	0	Os06g0159900 [Oryza sativa (japonica cultivar-group)] gi|55296059|dbj|BAD67621.1| protein kinase-like [Oryza sativa (japonica cultivar-group)] gi|55296608|dbj|BAD69206.1| protein kinase-like [Oryza sativa (japonica cultivar-group)] gi|113594915|dbj|BAF187
Unigene_1147	3	1	0	2	sphingosine-1-phosphate lyase [Oryza sativa (japonica cultivar-group)]
Unigene_1148	3	0	3	0	Os07g0537000 [Oryza sativa (japonica cultivar-group)] gi|34393282|dbj|BAC83192.1| putative serine/threonine kinase receptor precursor [Oryza sativa (japonica cultivar-group)] gi|113611407|dbj|BAF21785.1| Os07g0537000 [Oryza sativa (japonica cultivar-group
Unigene_1149	3	1	0	2	Os02g0203700 [Oryza sativa (japonica cultivar-group)] gi|46390096|dbj|BAD15513.1| zinc finger transcription factor ZFP30 [Oryza sativa (japonica cultivar-group)] gi|46390512|dbj|BAD16000.1| zinc finger transcription factor ZFP30 [Oryza sativa (japonica cu
Unigene_1150	3	0	0	3	unknown [Oryza sativa]
Unigene_1151	3	0	1	2	Os02g0125300 [Oryza sativa (japonica cultivar-group)] gi|12229685|sp|Q9MBD8|BI1_ORYSA Bax inhibitor 1 (BI-1) (OsBI-1) gi|7209772|dbj|BAA89540.3| Bax inhibitor-1 [Oryza sativa] gi|41053062|dbj|BAD08006.1| Bax inhibitor-1 (BI-1) (OsBI-1) [Oryza sativa (japo
Unigene_1152	3	0	2	1	unknown protein [Oryza sativa (japonica cultivar-group)]
Unigene_1153	3	1	0	2	Os01g0290000 [Oryza sativa (japonica cultivar-group)] gi|8467954|dbj|BAA96578.1| putative aspartic proteinase [Oryza sativa (japonica cultivar-group)] gi|113532316|dbj|BAF04699.1| Os01g0290000 [Oryza sativa (japonica cultivar-group)]
Unigene_1154	3	0	3	0	Os01g0920200 [Oryza sativa (japonica cultivar-group)] gi|113534749|dbj|BAF07132.1| Os01g0920200 [Oryza sativa (japonica cultivar-group)]
Unigene_1155	3	0	1	2	Os05g0589600 [Oryza sativa (japonica cultivar-group)] gi|47777369|gb|AAT38003.1| putative nuclear RNA binding protein A [Oryza sativa (japonica cultivar-group)] gi|49328113|gb|AAT58811.1| unknown protein [Oryza sativa (japonica cultivar-group)] gi|1135800
Unigene_1156	3	2	1	0	Os04g0609600 [Oryza sativa (japonica cultivar-group)] gi|113565394|dbj|BAF15737.1| Os04g0609600 [Oryza sativa (japonica cultivar-group)]
Unigene_1157	3	1	0	2	Os03g0760200 [Oryza sativa (japonica cultivar-group)] gi|113549813|dbj|BAF13256.1| Os03g0760200 [Oryza sativa (japonica cultivar-group)]
Unigene_1158	3	1	0	2	Os06g0674800 [Oryza sativa (japonica cultivar-group)] gi|113596383|dbj|BAF20257.1| Os06g0674800 [Oryza sativa (japonica cultivar-group)]
Unigene_1159	3	1	1	1	OTU-like cysteine protease-like [Oryza sativa (japonica cultivar-group)] gi|48716492|dbj|BAD23097.1| OTU-like cysteine protease-like [Oryza sativa (japonica cultivar-group)]
Unigene_1160	3	1	2	0	Os09g0132600 [Oryza sativa (japonica cultivar-group)] gi|47848437|dbj|BAD22293.1| putative plastid protein [Oryza sativa (japonica cultivar-group)] gi|50726526|dbj|BAD34133.1| putative plastid protein [Oryza sativa (japonica cultivar-group)] gi|113630860|
Unigene_1161	3	1	0	2	Os05g0596600 [Oryza sativa (japonica cultivar-group)] gi|57900674|gb|AAW57799.1| putative SMC5 protein [Oryza sativa (japonica cultivar-group)] gi|113580072|dbj|BAF18435.1| Os05g0596600 [Oryza sativa (japonica cultivar-group)]
Unigene_1162	3	0	3	0	Os02g0469300 [Oryza sativa (japonica cultivar-group)] gi|47497336|dbj|BAD19377.1| ATP-binding region, ATPase-like domain-containing protein-like [Oryza sativa (japonica cultivar-group)] gi|113536358|dbj|BAF08741.1| Os02g0469300 [Oryza sativa (japonica cul
Unigene_1163	3	2	0	1	putative diacylglycerol kinase (with alternative splicing) [Oryza sativa (japonica cultivar-group)]
Unigene_1164	3	1	1	1	Os03g0352400 [Oryza sativa (japonica cultivar-group)] gi|108708153|gb|ABF95948.1| Nucleolar GTP-binding protein 2, putative, expressed [Oryza sativa (japonica cultivar-group)] gi|108708154|gb|ABF95949.1| Nucleolar GTP-binding protein 2, putative, expresse
Unigene_1165	3	2	1	0	Os02g0697700 [Oryza sativa (japonica cultivar-group)] gi|41052953|dbj|BAD07863.1| unknown protein [Oryza sativa (japonica cultivar-group)] gi|113537353|dbj|BAF09736.1| Os02g0697700 [Oryza sativa (japonica cultivar-group)]
Unigene_1166	3	1	1	1	Os05g0144100 [Oryza sativa (japonica cultivar-group)] gi|113578173|dbj|BAF16536.1| Os05g0144100 [Oryza sativa (japonica cultivar-group)]
Unigene_1167	3	0	3	0	Os02g0672600 [Oryza sativa (japonica cultivar-group)] gi|75122224|sp|Q6EU10|MTA70_ORYSA Probable N6-adenosine-methyltransferase MT-A70-like gi|50251232|dbj|BAD27818.1| putative m6A methyltransferase [Oryza sativa (japonica cultivar-group)] gi|50251923|dbj
Unigene_1168	3	1	2	0	Os05g0408200 [Oryza sativa (japonica cultivar-group)] gi|49328152|gb|AAT58848.1| unknown protein [Oryza sativa (japonica cultivar-group)] gi|55733936|gb|AAV59443.1| putative squamosa promoter binding protein 7 [Oryza sativa (japonica cultivar-group)] gi|1
Unigene_1169	3	0	3	0	Os07g0571900 [Oryza sativa (japonica cultivar-group)] gi|34394217|dbj|BAC84669.1| putative potassium channel regulatory factor [Oryza sativa (japonica cultivar-group)] gi|113611590|dbj|BAF21968.1| Os07g0571900 [Oryza sativa (japonica cultivar-group)]
Unigene_1170	3	0	0	3	Novel
Unigene_1171	3	2	1	0	Os05g0481500 [Oryza sativa (japonica cultivar-group)] gi|113579412|dbj|BAF17775.1| Os05g0481500 [Oryza sativa (japonica cultivar-group)]
Unigene_1172	3	2	0	1	Os07g0674700 [Oryza sativa (japonica cultivar-group)] gi|34393858|dbj|BAC83538.1| putative cytoplasmic ribosomal protein L18 [Oryza sativa (japonica cultivar-group)] gi|50509811|dbj|BAD31974.1| putative cytoplasmic ribosomal protein L18 [Oryza sativa (jap
Unigene_1173	3	2	1	0	Os07g0414200 [Oryza sativa (japonica cultivar-group)] gi|34394045|dbj|BAC84106.1| unknown protein [Oryza sativa (japonica cultivar-group)] gi|113610992|dbj|BAF21370.1| Os07g0414200 [Oryza sativa (japonica cultivar-group)]
Unigene_1174	3	1	1	1	Os05g0357600 [Oryza sativa (japonica cultivar-group)] gi|55167981|gb|AAV43849.1| putative GTP binding protein [Oryza sativa (japonica cultivar-group)] gi|113578848|dbj|BAF17211.1| Os05g0357600 [Oryza sativa (japonica cultivar-group)]
Unigene_1175	3	2	1	0	Os10g0574800 [Oryza sativa (japonica cultivar-group)] gi|12643061|gb|AAK00450.1|AC060755_20 unknown protein [Oryza sativa] gi|31433652|gb|AAP55136.1| GTPase activating protein, putative, expressed [Oryza sativa (japonica cultivar-group)] gi|113640009|dbj|
Unigene_1176	3	1	0	2	OSJNBb0065L13.13 [Oryza sativa (japonica cultivar-group)] gi|32488444|emb|CAE03377.1| OSJNBa0004N05.1 [Oryza sativa (japonica cultivar-group)] gi|116311069|emb|CAH67999.1| OSIGBa0157K09-H0214G12.10 [Oryza sativa (indica cultivar-group)]
Unigene_1177	3	0	2	1	Os01g0664100 [Oryza sativa (japonica cultivar-group)] gi|55773805|dbj|BAD72343.1| unknown protein [Oryza sativa (japonica cultivar-group)] gi|113533321|dbj|BAF05704.1| Os01g0664100 [Oryza sativa (japonica cultivar-group)]
Unigene_1178	3	0	2	1	Os03g0784900 [Oryza sativa (japonica cultivar-group)] gi|108711428|gb|ABF99223.1| expressed protein [Oryza sativa (japonica cultivar-group)] gi|113549949|dbj|BAF13392.1| Os03g0784900 [Oryza sativa (japonica cultivar-group)]
Unigene_1179	3	1	2	0	H0212B02.14 [Oryza sativa (indica cultivar-group)] gi|116311962|emb|CAJ86321.1| OSIGBa0113E10.4 [Oryza sativa (indica cultivar-group)]
Unigene_1180	3	0	1	2	Os01g0819900 [Oryza sativa (japonica cultivar-group)] gi|56202035|dbj|BAD73564.1| putative kinase-like protein splice variant 1 [Oryza sativa (japonica cultivar-group)] gi|113534175|dbj|BAF06558.1| Os01g0819900 [Oryza sativa (japonica cultivar-group)]
Unigene_1181	3	1	2	0	Os12g0112200 [Oryza sativa (japonica cultivar-group)] gi|113648479|dbj|BAF28991.1| Os12g0112200 [Oryza sativa (japonica cultivar-group)]
Unigene_1182	3	0	1	2	Os08g0384100 [Oryza sativa (japonica cultivar-group)] gi|40253891|dbj|BAD05825.1| unknown protein [Oryza sativa (japonica cultivar-group)] gi|113623669|dbj|BAF23614.1| Os08g0384100 [Oryza sativa (japonica cultivar-group)]
Unigene_1183	3	0	1	2	hypothetical protein [Oryza sativa (japonica cultivar-group)]
Unigene_1184	3	1	2	0	Os11g0127700 [Oryza sativa (japonica cultivar-group)] gi|77548485|gb|ABA91282.1| expressed protein [Oryza sativa (japonica cultivar-group)] gi|113644334|dbj|BAF27475.1| Os11g0127700 [Oryza sativa (japonica cultivar-group)]
Unigene_1185	3	1	1	1	Os01g0783500 [Oryza sativa (japonica cultivar-group)] gi|53791695|dbj|BAD53290.1| universal stress protein-like [Oryza sativa (japonica cultivar-group)] gi|113533985|dbj|BAF06368.1| Os01g0783500 [Oryza sativa (japonica cultivar-group)]
Unigene_1186	3	1	0	2	Os02g0224300 [Oryza sativa (japonica cultivar-group)] gi|46805645|dbj|BAD17064.1| high molecular weight glutenin subunit x-like protein [Oryza sativa (japonica cultivar-group)] gi|113535865|dbj|BAF08248.1| Os02g0224300 [Oryza sativa (japonica cultivar-gro
Unigene_1187	3	1	0	2	Os07g0638100 [Oryza sativa (japonica cultivar-group)] gi|27261082|dbj|BAC45195.1| unknown protein [Oryza sativa (japonica cultivar-group)] gi|113611942|dbj|BAF22320.1| Os07g0638100 [Oryza sativa (japonica cultivar-group)]
Unigene_1188	3	0	2	1	Os03g0262400 [Oryza sativa (japonica cultivar-group)] gi|108707302|gb|ABF95097.1| Eukaryotic translation initiation factor 4E type 3, putative, expressed [Oryza sativa (japonica cultivar-group)] gi|113548099|dbj|BAF11542.1| Os03g0262400 [Oryza sativa (jap
Unigene_1189	3	0	3	0	expressed protein [Oryza sativa (japonica cultivar-group)]
Unigene_1190	3	1	0	2	Os03g0142800 [Oryza sativa (japonica cultivar-group)] gi|108706124|gb|ABF93919.1| ABC transporter family protein, putative, expressed [Oryza sativa (japonica cultivar-group)] gi|113547405|dbj|BAF10848.1| Os03g0142800 [Oryza sativa (japonica cultivar-group
Unigene_1191	3	0	1	2	Os01g0716500 [Oryza sativa (japonica cultivar-group)] gi|20160885|dbj|BAB89823.1| embryonic abundant protein-like [Oryza sativa (japonica cultivar-group)] gi|113533602|dbj|BAF05985.1| Os01g0716500 [Oryza sativa (japonica cultivar-group)]
Unigene_1192	3	0	0	3	Os09g0476100 [Oryza sativa (japonica cultivar-group)] gi|52077336|dbj|BAD46377.1| RNA-binding protein-like [Oryza sativa (japonica cultivar-group)] gi|113631696|dbj|BAF25377.1| Os09g0476100 [Oryza sativa (japonica cultivar-group)]
Unigene_1193	3	1	2	0	Os08g0566000 [Oryza sativa (japonica cultivar-group)] gi|113624508|dbj|BAF24453.1| Os08g0566000 [Oryza sativa (japonica cultivar-group)]
Unigene_1194	3	2	1	0	Os08g0430200 [Oryza sativa (japonica cultivar-group)] gi|38175472|dbj|BAD01169.1| putative osRAD23 [Oryza sativa (japonica cultivar-group)] gi|113623823|dbj|BAF23768.1| Os08g0430200 [Oryza sativa (japonica cultivar-group)]
Unigene_1195	3	2	1	0	Os01g0962200 [Oryza sativa (japonica cultivar-group)] gi|57899179|dbj|BAD87231.1| membrane protein-like [Oryza sativa (japonica cultivar-group)] gi|113535007|dbj|BAF07390.1| Os01g0962200 [Oryza sativa (japonica cultivar-group)]
Unigene_1196	3	3	0	0	Os08g0339200 [Oryza sativa (japonica cultivar-group)] gi|38636945|dbj|BAD03207.1| putative GEKO1 [Oryza sativa (japonica cultivar-group)] gi|38637389|dbj|BAD03648.1| putative GEKO1 [Oryza sativa (japonica cultivar-group)] gi|113623557|dbj|BAF23502.1| Os08
Unigene_1197	3	1	1	1	Os01g0210500 [Oryza sativa (japonica cultivar-group)] gi|8096573|dbj|BAA96146.1| putative heme binding protein 2 [Oryza sativa (japonica cultivar-group)] gi|8096616|dbj|BAA96188.1| putative heme binding protein 2 [Oryza sativa (japonica cultivar-group)] g
Unigene_1198	3	1	0	2	Os03g0656500 [Oryza sativa (japonica cultivar-group)] gi|31415954|gb|AAP50974.1| putative sodium/calcium exchanger protein [Oryza sativa (japonica cultivar-group)] gi|108710178|gb|ABF97973.1| K-exchanger, putative, expressed [Oryza sativa (japonica cultiv
Unigene_1199	3	0	0	3	Os01g0656200 [Oryza sativa (japonica cultivar-group)] gi|55773943|dbj|BAD72331.1| protein phosphatase 2C-like [Oryza sativa (japonica cultivar-group)] gi|113533285|dbj|BAF05668.1| Os01g0656200 [Oryza sativa (japonica cultivar-group)]
Unigene_1200	3	0	3	0	IAA-amino acid hydrolase [Oryza sativa (indica cultivar-group)]
Unigene_1201	3	2	1	0	transducin family protein, putative, expressed [Oryza sativa (japonica cultivar-group)]
Unigene_1202	3	0	1	2	Os02g0699600 [Oryza sativa (japonica cultivar-group)] gi|41052969|dbj|BAD07879.1| putative 60S ribosomal protein L12 [Oryza sativa (japonica cultivar-group)] gi|113537363|dbj|BAF09746.1| Os02g0699600 [Oryza sativa (japonica cultivar-group)]
Unigene_1203	3	0	1	2	Os01g0809300 [Oryza sativa (japonica cultivar-group)] gi|29468122|gb|AAO85403.1|AF364178_1 leucine-rich repeat protein [Oryza sativa] gi|29468120|gb|AAO85402.1| leucine-rich repeat protein [Oryza sativa] gi|55297657|dbj|BAD68228.1| leucine-rich repeat pro
Unigene_1204	3	2	1	0	Seed maturation protein PM36, putative, expressed [Oryza sativa (japonica cultivar-group)]
Unigene_1205	3	2	0	1	hypothetical protein PhapfoPp090 [Phalaenopsis aphrodite subsp. formosana] gi|110816488|sp|Q3BAI2|YCX91_PHAAO Hypothetical protein ORF91 gi|58802852|gb|AAW82572.1| hypothetical protein [Phalaenopsis aphrodite subsp. formosana]
Unigene_1206	3	2	0	1	Os07g0563400 [Oryza sativa (japonica cultivar-group)] gi|23617203|dbj|BAC20874.1| putative fiber protein [Oryza sativa (japonica cultivar-group)] gi|113611532|dbj|BAF21910.1| Os07g0563400 [Oryza sativa (japonica cultivar-group)]
Unigene_1207	3	2	0	1	Os02g0252100 [Oryza sativa (japonica cultivar-group)] gi|47497118|dbj|BAD19168.1| putative pre-mRNA splicing factor [Oryza sativa (japonica cultivar-group)] gi|47497696|dbj|BAD19762.1| putative pre-mRNA splicing factor [Oryza sativa (japonica cultivar-gro
Unigene_1208	3	1	0	2	Os03g0808300 [Oryza sativa (japonica cultivar-group)] gi|30103007|gb|AAP21420.1| remorin-like protein [Oryza sativa (japonica cultivar-group)] gi|41469671|gb|AAS07383.1| remorin-like protein [Oryza sativa (japonica cultivar-group)] gi|108711667|gb|ABF9946
Unigene_1209	3	1	2	0	Os04g0176400 [Oryza sativa (japonica cultivar-group)] gi|38344210|emb|CAE01973.2| OSJNBb0051N19.2 [Oryza sativa (japonica cultivar-group)] gi|113563736|dbj|BAF14079.1| Os04g0176400 [Oryza sativa (japonica cultivar-group)]
Unigene_1210	3	3	0	0	Os08g0430500 [Oryza sativa (japonica cultivar-group)] gi|75294319|sp|Q6ZKC0|14333_ORYSA 14-3-3-like protein GF14-C (G-box factor 14-3-3 homolog C) gi|1519251|gb|AAB07457.1| GF14-c protein gi|38175473|dbj|BAD01170.1| GF14-c protein [Oryza sativa (japonica
Unigene_1211	3	2	1	0	Prp18 domain, putative [Oryza sativa (japonica cultivar-group)] gi|108710606|gb|ABF98401.1| Prp18 domain containing protein, expressed [Oryza sativa (japonica cultivar-group)]
Unigene_1212	3	0	1	2	Os01g0738400 [Oryza sativa (japonica cultivar-group)] gi|14090337|dbj|BAB55496.1| zing finger transcription factor PEI1-like [Oryza sativa (japonica cultivar-group)] gi|20160515|dbj|BAB89466.1| zing finger transcription factor PEI1-like [Oryza sativa (jap
Unigene_1213	3	0	2	1	Os04g0661600 [Oryza sativa (japonica cultivar-group)] gi|113565720|dbj|BAF16063.1| Os04g0661600 [Oryza sativa (japonica cultivar-group)]
Unigene_1214	3	0	3	0	Os03g0102400 [Oryza sativa (japonica cultivar-group)] gi|113547133|dbj|BAF10576.1| Os03g0102400 [Oryza sativa (japonica cultivar-group)]
Unigene_1215	3	1	1	1	Os05g0574400 [Oryza sativa (japonica cultivar-group)] gi|50080249|gb|AAT69584.1| putative malate dehydrogenase [Oryza sativa (japonica cultivar-group)] gi|52353548|gb|AAU44114.1| putative malate dehydrogenase [Oryza sativa (japonica cultivar-group)] gi|11
Unigene_1216	3	2	0	1	Novel
Unigene_1217	3	0	3	0	Os04g0615100 [Oryza sativa (japonica cultivar-group)] gi|38344254|emb|CAD41792.2| OSJNBa0008M17.7 [Oryza sativa (japonica cultivar-group)] gi|113565438|dbj|BAF15781.1| Os04g0615100 [Oryza sativa (japonica cultivar-group)]
Unigene_1218	3	1	0	2	Os02g0445700 [Oryza sativa (japonica cultivar-group)] gi|113536281|dbj|BAF08664.1| Os02g0445700 [Oryza sativa (japonica cultivar-group)]
Unigene_1219	3	0	2	1	F-box containing protein TIR1-like [Oryza sativa (japonica cultivar-group)]
Unigene_1220	3	0	1	2	Os04g0623300 [Oryza sativa (japonica cultivar-group)] gi|38344167|emb|CAE03498.2| OSJNBa0053K19.6 [Oryza sativa (japonica cultivar-group)] gi|38345715|emb|CAD41837.2| OSJNBb0085C12.17 [Oryza sativa (japonica cultivar-group)] gi|113565494|dbj|BAF15837.1| O
Unigene_1221	3	2	0	1	Os03g0282300 [Oryza sativa (japonica cultivar-group)] gi|108707525|gb|ABF95320.1| expressed protein [Oryza sativa (japonica cultivar-group)] gi|113548218|dbj|BAF11661.1| Os03g0282300 [Oryza sativa (japonica cultivar-group)]
Unigene_1222	3	1	2	0	Os01g0851700 [Oryza sativa (japonica cultivar-group)] gi|20805185|dbj|BAB92854.1| putative alpha 1,4-glucan phosphorylase H isozyme [Oryza sativa (japonica cultivar-group)] gi|113534354|dbj|BAF06737.1| Os01g0851700 [Oryza sativa (japonica cultivar-group)]
Unigene_1223	3	2	0	1	Os08g0224700 [Oryza sativa (japonica cultivar-group)] gi|38637173|dbj|BAD03425.1| putative proteasome 26S non-ATPase subunit 1 [Oryza sativa (japonica cultivar-group)] gi|113623247|dbj|BAF23192.1| Os08g0224700 [Oryza sativa (japonica cultivar-group)]
Unigene_1224	3	0	3	0	Os05g0533700 [Oryza sativa (japonica cultivar-group)] gi|48843827|gb|AAT47086.1| putative NADH-ubiquinone oxidoreductase 20 kDa subunit [Oryza sativa (japonica cultivar-group)] gi|113579694|dbj|BAF18057.1| Os05g0533700 [Oryza sativa (japonica cultivar-gro
Unigene_1225	3	1	2	0	Os05g0524100 [Oryza sativa (japonica cultivar-group)] gi|113579638|dbj|BAF18001.1| Os05g0524100 [Oryza sativa (japonica cultivar-group)]
Unigene_1226	3	3	0	0	Os06g0499900 [Oryza sativa (japonica cultivar-group)] gi|52076491|dbj|BAD45370.1| putative dihydrolipoamide S-acetyltransferase [Oryza sativa (japonica cultivar-group)] gi|52076799|dbj|BAD45742.1| putative dihydrolipoamide S-acetyltransferase [Oryza sativ
Unigene_1227	3	3	0	0	Os01g0343300 [Oryza sativa (japonica cultivar-group)] gi|21104710|dbj|BAB93299.1| unknown protein [Oryza sativa (japonica cultivar-group)] gi|113532490|dbj|BAF04873.1| Os01g0343300 [Oryza sativa (japonica cultivar-group)]
Unigene_1228	3	0	3	0	putative aminopeptidase N [Oryza sativa (japonica cultivar-group)]
Unigene_1229	3	1	2	0	putative chaperonin 21 precursor [Oryza sativa (japonica cultivar-group)]
Unigene_1230	3	0	2	1	Os06g0219600 [Oryza sativa (japonica cultivar-group)] gi|51535367|dbj|BAD37238.1| putative poly(A) binding protein II [Oryza sativa (japonica cultivar-group)] gi|113595203|dbj|BAF19077.1| Os06g0219600 [Oryza sativa (japonica cultivar-group)]
Unigene_1231	3	1	0	2	putative alpha-galactosidase [Oryza sativa (japonica cultivar-group)] gi|31432821|gb|AAP54408.1| Alpha-galactosidase precursor, putative, expressed [Oryza sativa (japonica cultivar-group)]
Unigene_1232	3	1	1	1	Os01g0328700 [Oryza sativa (japonica cultivar-group)] gi|13365781|dbj|BAB39219.1| putative dihydrolipoamide dehydrogenase precursor [Oryza sativa (japonica cultivar-group)] gi|113532449|dbj|BAF04832.1| Os01g0328700 [Oryza sativa (japonica cultivar-group)]
Unigene_1233	3	2	0	1	OSJNBa0084K11.19 [Oryza sativa (japonica cultivar-group)]
Unigene_1234	3	0	0	3	Os12g0501100 [Oryza sativa (japonica cultivar-group)] gi|113649328|dbj|BAF29840.1| Os12g0501100 [Oryza sativa (japonica cultivar-group)]
Unigene_1235	3	0	2	1	Os02g0742000 [Oryza sativa (japonica cultivar-group)] gi|46390282|dbj|BAD15732.1| putative serine-threonine rich antigen [Oryza sativa (japonica cultivar-group)] gi|46390326|dbj|BAD15775.1| putative serine-threonine rich antigen [Oryza sativa (japonica cu
Unigene_1236	3	0	3	0	Os08g0471900 [Oryza sativa (japonica cultivar-group)] gi|42407366|dbj|BAD09355.1| putative zinc-finger protein [Oryza sativa (japonica cultivar-group)] gi|42408647|dbj|BAD09868.1| putative zinc-finger protein [Oryza sativa (japonica cultivar-group)] gi|11
Unigene_1237	3	2	1	0	Os05g0419200 [Oryza sativa (japonica cultivar-group)] gi|113579122|dbj|BAF17485.1| Os05g0419200 [Oryza sativa (japonica cultivar-group)]
Unigene_1238	3	0	1	2	Os01g0270100 [Oryza sativa (japonica cultivar-group)] gi|113532233|dbj|BAF04616.1| Os01g0270100 [Oryza sativa (japonica cultivar-group)]
Unigene_1239	3	0	0	3	Os07g0657100 [Oryza sativa (japonica cultivar-group)] gi|34395261|dbj|BAC83945.1| glyoxalase family-like protein [Oryza sativa (japonica cultivar-group)] gi|113612045|dbj|BAF22423.1| Os07g0657100 [Oryza sativa (japonica cultivar-group)]
Unigene_1240	3	2	0	1	Os07g0181000 [Oryza sativa (japonica cultivar-group)] gi|113610578|dbj|BAF20956.1| Os07g0181000 [Oryza sativa (japonica cultivar-group)]
Unigene_1241	3	3	0	0	Novel
Unigene_1242	3	0	2	1	Os05g0195200 [Oryza sativa (japonica cultivar-group)] gi|47777438|gb|AAT38071.1| putative zinc finger transcription factor [Oryza sativa (japonica cultivar-group)] gi|113578412|dbj|BAF16775.1| Os05g0195200 [Oryza sativa (japonica cultivar-group)]
Unigene_1243	3	0	0	3	Os09g0315800 [Oryza sativa (japonica cultivar-group)] gi|51091645|dbj|BAD36414.1| rab3-GAP regulatory domain-like [Oryza sativa (japonica cultivar-group)] gi|113631081|dbj|BAF24762.1| Os09g0315800 [Oryza sativa (japonica cultivar-group)]
Unigene_1244	3	2	1	0	Os03g0137600 [Oryza sativa (japonica cultivar-group)] gi|108706074|gb|ABF93869.1| expressed protein [Oryza sativa (japonica cultivar-group)] gi|113547374|dbj|BAF10817.1| Os03g0137600 [Oryza sativa (japonica cultivar-group)]
Unigene_1245	3	3	0	0	OSIGBa0093L02.2 [Oryza sativa (indica cultivar-group)]
Unigene_1246	3	0	2	1	Os10g0397200 [Oryza sativa (japonica cultivar-group)] gi|19881736|gb|AAM01137.1|AC108884_19 Putative Transcription initiation factor IIE, beta subunit [Oryza sativa (japonica cultivar-group)] gi|31431902|gb|AAP53614.1| Transcription initiation factor IIE
Unigene_1247	3	0	2	1	Os04g0459600 [Oryza sativa (japonica cultivar-group)] gi|21740911|emb|CAD40907.1| OSJNBa0036B21.25 [Oryza sativa (japonica cultivar-group)] gi|32479938|emb|CAE01533.1| OSJNBa0072F16.2 [Oryza sativa (japonica cultivar-group)] gi|113564556|dbj|BAF14899.1| O
Unigene_1248	3	0	2	1	hydroxyproline-rich glycoprotein-like [Oryza sativa (japonica cultivar-group)]
Unigene_1249	3	0	3	0	Os10g0154000 [Oryza sativa (japonica cultivar-group)] gi|110288623|gb|ABB46773.2| Synaptobrevin family protein, expressed [Oryza sativa (japonica cultivar-group)] gi|113638793|dbj|BAF26098.1| Os10g0154000 [Oryza sativa (japonica cultivar-group)]
Unigene_1250	3	3	0	0	unnamed protein product [Oryza sativa]
Unigene_1251	3	1	2	0	Os03g0810600 [Oryza sativa (japonica cultivar-group)] gi|50540759|gb|AAT77915.1| expressed protein [Oryza sativa (japonica cultivar-group)] gi|108711690|gb|ABF99485.1| small GTP-binding protein domain containing protein, expressed [Oryza sativa (japonica
Unigene_1252	3	1	1	1	ferritin [Oryza sativa (japonica cultivar-group)]
Unigene_1253	3	1	1	1	Os06g0178900 [Oryza sativa (japonica cultivar-group)] gi|1747296|dbj|BAA08233.1| vacuolar H+-pyrophosphatase [Oryza sativa (japonica cultivar-group)] gi|3298476|dbj|BAA31524.1| ovp2 [Oryza sativa] gi|24413986|dbj|BAC22237.1| putative inorganic pyrophospha
Unigene_1254	3	1	0	2	Os08g0558600 [Oryza sativa (japonica cultivar-group)] gi|45736098|dbj|BAD13129.1| putative vesicle-associated membrane protein 725 (AtVAMP725) [Oryza sativa (japonica cultivar-group)] gi|113624464|dbj|BAF24409.1| Os08g0558600 [Oryza sativa (japonica culti
Unigene_1255	3	0	1	2	expressed protein [Oryza sativa (japonica cultivar-group)]
Unigene_1256	3	2	0	1	Os05g0529300 [Oryza sativa (japonica cultivar-group)] gi|52353400|gb|AAU43968.1| putative ER lumen protein retaining receptor [Oryza sativa (japonica cultivar-group)] gi|113579672|dbj|BAF18035.1| Os05g0529300 [Oryza sativa (japonica cultivar-group)]
Unigene_1257	3	2	0	1	Os05g0198400 [Oryza sativa (japonica cultivar-group)] gi|47169689|dbj|BAD18968.1| zinc transporter [Oryza sativa (japonica cultivar-group)] gi|53981358|gb|AAV24912.1| putative zinc transporter [Oryza sativa (japonica cultivar-group)] gi|113578426|dbj|BAF1
Unigene_1258	3	1	0	2	Os02g0639000 [Oryza sativa (japonica cultivar-group)] gi|49388226|dbj|BAD25346.1| double-stranded RNA-binding domain (DsRBD)-containing protein-like [Oryza sativa (japonica cultivar-group)] gi|49388720|dbj|BAD25901.1| double-stranded RNA-binding domain (D
Unigene_1259	3	1	2	0	Os08g0305300 [Oryza sativa (japonica cultivar-group)] gi|113623470|dbj|BAF23415.1| Os08g0305300 [Oryza sativa (japonica cultivar-group)]
Unigene_1260	3	2	0	1	Novel
Unigene_1261	3	0	2	1	Os03g0174500 [Oryza sativa (japonica cultivar-group)] gi|108706457|gb|ABF94252.1| Adenylosuccinate synthetase, chloroplast precursor, putative, expressed [Oryza sativa (japonica cultivar-group)] gi|113547599|dbj|BAF11042.1| Os03g0174500 [Oryza sativa (jap
Unigene_1262	3	0	3	0	Serologically defined breast cancer antigen NY-BR-84, putative, expressed [Oryza sativa (japonica cultivar-group)]
Unigene_1263	3	2	0	1	Os03g0840200 [Oryza sativa (japonica cultivar-group)] gi|50428662|gb|AAT77013.1| putative F8K7.10 protein [Oryza sativa (japonica cultivar-group)] gi|108712007|gb|ABF99802.1| WD40-like Beta Propeller Repeat family protein, expressed [Oryza sativa (japonic
Unigene_1264	3	3	0	0	Os03g0712800 [Oryza sativa (japonica cultivar-group)] gi|75317706|sp|Q4W8D0|GLN13_ORYSA Glutamine synthetase cytosolic isozyme 1-3 (OsGLN1;3) (OsGS1;3) (Glutamate--ammonia ligase GLN1;3) gi|13324800|gb|AAK18848.1|AC082645_18 putative glutamine synthetase
Unigene_1265	3	1	2	0	Novel
Unigene_1266	3	1	2	0	Os05g0447500 [Oryza sativa (japonica cultivar-group)] gi|113579245|dbj|BAF17608.1| Os05g0447500 [Oryza sativa (japonica cultivar-group)]
Unigene_1267	3	0	2	1	Os01g0705300 [Oryza sativa (japonica cultivar-group)] gi|13872924|dbj|BAB44030.1| unknown protein [Oryza sativa (japonica cultivar-group)] gi|19571083|dbj|BAB86508.1| unknown protein [Oryza sativa (japonica cultivar-group)] gi|113533540|dbj|BAF05923.1| Os
Unigene_1268	3	0	2	1	Os03g0219200 [Oryza sativa (japonica cultivar-group)] gi|113547870|dbj|BAF11313.1| Os03g0219200 [Oryza sativa (japonica cultivar-group)]
Unigene_1269	3	2	0	1	Os06g0651200 [Oryza sativa (japonica cultivar-group)] gi|51534994|dbj|BAD38118.1| unknown protein [Oryza sativa (japonica cultivar-group)] gi|113596267|dbj|BAF20141.1| Os06g0651200 [Oryza sativa (japonica cultivar-group)]
Unigene_1270	3	2	0	1	Os01g0611000 [Oryza sativa (japonica cultivar-group)] gi|12382024|dbj|BAB21293.1| unknown protein [Oryza sativa (japonica cultivar-group)] gi|21104673|dbj|BAB93263.1| unknown protein [Oryza sativa (japonica cultivar-group)] gi|113533080|dbj|BAF05463.1| Os
Unigene_1271	3	1	0	2	Os10g0566300 [Oryza sativa (japonica cultivar-group)] gi|18854994|gb|AAL79686.1|AC087599_5 unknown protein [Oryza sativa] gi|31433564|gb|AAP55062.1| F-box domain containing protein, expressed [Oryza sativa (japonica cultivar-group)] gi|113639956|dbj|BAF27
Unigene_1272	3	0	1	2	Os01g0911100 [Oryza sativa (japonica cultivar-group)] gi|56784389|dbj|BAD82428.1| putative DEAD box RNA helicase [Oryza sativa (japonica cultivar-group)] gi|56785382|dbj|BAD82340.1| putative DEAD box RNA helicase [Oryza sativa (japonica cultivar-group)] g
Unigene_1273	3	0	2	1	Os01g0118100 [Oryza sativa (japonica cultivar-group)] gi|113531389|dbj|BAF03772.1| Os01g0118100 [Oryza sativa (japonica cultivar-group)]
Unigene_1274	3	1	0	2	Os04g0382300 [Oryza sativa (japonica cultivar-group)] gi|38346640|emb|CAD40738.2| OSJNBa0072D21.10 [Oryza sativa (japonica cultivar-group)] gi|113564178|dbj|BAF14521.1| Os04g0382300 [Oryza sativa (japonica cultivar-group)] gi|116309289|emb|CAH66379.1| OSI
Unigene_1275	3	2	0	1	Os09g0369500 [Oryza sativa (japonica cultivar-group)] gi|113631248|dbj|BAF24929.1| Os09g0369500 [Oryza sativa (japonica cultivar-group)]
Unigene_1276	3	1	0	2	Os01g0639900 [Oryza sativa (japonica cultivar-group)] gi|113533207|dbj|BAF05590.1| Os01g0639900 [Oryza sativa (japonica cultivar-group)]
Unigene_1277	3	0	2	1	putative endohydrolase [Oryza sativa]
Unigene_1278	3	2	1	0	Os09g0347500 [Oryza sativa (japonica cultivar-group)] gi|113631177|dbj|BAF24858.1| Os09g0347500 [Oryza sativa (japonica cultivar-group)]
Unigene_1279	3	0	3	0	Os08g0170900 [Oryza sativa (japonica cultivar-group)] gi|40253773|dbj|BAD05712.1| putative cullin 3B [Oryza sativa (japonica cultivar-group)] gi|40253859|dbj|BAD05794.1| putative cullin 3B [Oryza sativa (japonica cultivar-group)] gi|113623063|dbj|BAF23008
Unigene_1280	3	0	2	1	Os02g0697200 [Oryza sativa (japonica cultivar-group)] gi|41052947|dbj|BAD07857.1| unknown protein [Oryza sativa (japonica cultivar-group)] gi|41053211|dbj|BAD08173.1| unknown protein [Oryza sativa (japonica cultivar-group)] gi|113537348|dbj|BAF09731.1| Os
Unigene_1281	3	0	2	1	Os03g0134300 [Oryza sativa (japonica cultivar-group)] gi|108706044|gb|ABF93839.1| ATP phosphoribosyltransferase family protein, expressed [Oryza sativa (japonica cultivar-group)] gi|113547352|dbj|BAF10795.1| Os03g0134300 [Oryza sativa (japonica cultivar-g
Unigene_1282	3	1	2	0	Os03g0689100 [Oryza sativa (japonica cultivar-group)] gi|50838971|gb|AAT81732.1| expressed protein [Oryza sativa (japonica cultivar-group)] gi|108710477|gb|ABF98272.1| LOC495012 protein, putative, expressed [Oryza sativa (japonica cultivar-group)] gi|1135
Unigene_1283	3	1	1	1	Os08g0144000 [Oryza sativa (japonica cultivar-group)] gi|46805617|dbj|BAD17030.1| putative D13F protein, MybSt1 [Oryza sativa (japonica cultivar-group)] gi|113622951|dbj|BAF22896.1| Os08g0144000 [Oryza sativa (japonica cultivar-group)]
Unigene_1284	3	1	1	1	Os06g0343100 [Oryza sativa (japonica cultivar-group)] gi|54290955|dbj|BAD61636.1| putative RNA helicase [Oryza sativa (japonica cultivar-group)] gi|113595614|dbj|BAF19488.1| Os06g0343100 [Oryza sativa (japonica cultivar-group)]
Unigene_1285	3	0	1	2	Os03g0267600 [Oryza sativa (japonica cultivar-group)] gi|108707365|gb|ABF95160.1| expressed protein [Oryza sativa (japonica cultivar-group)] gi|113548137|dbj|BAF11580.1| Os03g0267600 [Oryza sativa (japonica cultivar-group)]
Unigene_1286	3	3	0	0	hypothetical protein CsacDRAFT_0980 [Caldicellulosiruptor saccharolyticus DSM 8903] gi|82401632|gb|EAP42436.1| hypothetical protein CsacDRAFT_0980 [Caldicellulosiruptor saccharolyticus DSM 8903]
Unigene_1287	3	0	3	0	Malate dehydrogenase, cytoplasmic, putative, expressed [Oryza sativa (japonica cultivar-group)]
Unigene_1288	3	1	2	0	Transcription initiation factor IID, 31kD subunit family protein, expressed [Oryza sativa (japonica cultivar-group)]
Unigene_1289	3	2	1	0	Os08g0430100 [Oryza sativa (japonica cultivar-group)] gi|38175471|dbj|BAD01168.1| myosin-like protein [Oryza sativa (japonica cultivar-group)] gi|113623822|dbj|BAF23767.1| Os08g0430100 [Oryza sativa (japonica cultivar-group)]
Unigene_1290	3	0	3	0	Os07g0621600 [Oryza sativa (japonica cultivar-group)] gi|22296419|dbj|BAC10187.1| putative cytochrome c oxidase subunit 6b-1 [Oryza sativa (japonica cultivar-group)] gi|113611845|dbj|BAF22223.1| Os07g0621600 [Oryza sativa (japonica cultivar-group)]
Unigene_1291	3	2	0	1	Os01g0772600 [Oryza sativa (japonica cultivar-group)] gi|20160915|dbj|BAB89852.1| putative serine/threonine protein kinase [Oryza sativa (japonica cultivar-group)] gi|113533924|dbj|BAF06307.1| Os01g0772600 [Oryza sativa (japonica cultivar-group)]
Unigene_1292	3	0	3	0	Os01g0187900 [Oryza sativa (japonica cultivar-group)] gi|55771329|dbj|BAD72254.1| putative MybSt1 [Oryza sativa (japonica cultivar-group)] gi|55771338|dbj|BAD72263.1| putative MybSt1 [Oryza sativa (japonica cultivar-group)] gi|113531785|dbj|BAF04168.1| Os
Unigene_1293	3	2	0	1	Novel
Unigene_1294	3	2	1	0	putative P58IPK [Oryza sativa (japonica cultivar-group)]
Unigene_1295	3	1	1	1	Os05g0438800 [Oryza sativa (japonica cultivar-group)] gi|46981298|gb|AAT07616.1| putative actin 1 [Oryza sativa (japonica cultivar-group)] gi|113579212|dbj|BAF17575.1| Os05g0438800 [Oryza sativa (japonica cultivar-group)]
Unigene_1296	3	2	1	0	Os05g0103500 [Oryza sativa (japonica cultivar-group)] gi|113577946|dbj|BAF16309.1| Os05g0103500 [Oryza sativa (japonica cultivar-group)]
Unigene_1297	3	1	2	0	Os03g0853700 [Oryza sativa (japonica cultivar-group)] gi|29126331|gb|AAO66523.1| expressed protein [Oryza sativa (japonica cultivar-group)] gi|108712159|gb|ABF99954.1| expressed protein [Oryza sativa (japonica cultivar-group)] gi|113550402|dbj|BAF13845.1|
Unigene_1298	3	0	1	2	expressed protein [Oryza sativa (japonica cultivar-group)]
Unigene_1299	3	2	0	1	Leucine Rich Repeat family protein, expressed [Oryza sativa (japonica cultivar-group)]
Unigene_1300	3	3	0	0	putative 3-deoxy-D-arabino-heptulosonate 7-phosphate synthase [Oryza sativa]
Unigene_1301	3	0	3	0	Os06g0555500 [Oryza sativa (japonica cultivar-group)] gi|53792561|dbj|BAD53550.1| putative initiator tRNA phosphoribosyl-transferase [Oryza sativa (japonica cultivar-group)] gi|113595892|dbj|BAF19766.1| Os06g0555500 [Oryza sativa (japonica cultivar-group)
Unigene_1302	3	1	1	1	Novel
Unigene_1303	3	1	1	1	Novel
Unigene_1304	3	0	3	0	Os10g0576600 [Oryza sativa (japonica cultivar-group)] gi|18266654|gb|AAL67600.1|AC018929_22 unknown protein [Oryza sativa] gi|31433670|gb|AAP55154.1| expressed protein [Oryza sativa (japonica cultivar-group)] gi|113640018|dbj|BAF27323.1| Os10g0576600 [Ory
Unigene_1305	3	0	3	0	Protein of unknown function (DUF663) [Oryza sativa (japonica cultivar-group)]
Unigene_1306	3	1	0	2	Os01g0867200 [Oryza sativa (japonica cultivar-group)] gi|56784763|dbj|BAD81984.1| unknown protein [Oryza sativa (japonica cultivar-group)] gi|56785207|dbj|BAD81925.1| unknown protein [Oryza sativa (japonica cultivar-group)] gi|113534443|dbj|BAF06826.1| Os
Unigene_1307	3	3	0	0	Os02g0832800 [Oryza sativa (japonica cultivar-group)] gi|20372917|emb|CAD30022.1| N-acetylglucosaminyltransferase 1 [Oryza sativa] gi|48716410|dbj|BAD23019.1| N-acetylglucosaminyltransferase I-like protein [Oryza sativa (japonica cultivar-group)] gi|50251
Unigene_1308	3	0	3	0	OSIGBa0112M24.3 [Oryza sativa (indica cultivar-group)]
Unigene_1309	3	0	3	0	Leucine Rich Repeat family protein, expressed [Oryza sativa (japonica cultivar-group)]
Unigene_1310	3	1	1	1	RNA recognition motif family protein, expressed [Oryza sativa (japonica cultivar-group)]
Unigene_1311	3	2	0	1	Os10g0142100 [Oryza sativa (japonica cultivar-group)] gi|78707751|gb|ABB46726.1| Zinc finger, C3HC4 type family protein, expressed [Oryza sativa (japonica cultivar-group)] gi|110288599|gb|ABB46725.2| Zinc finger, C3HC4 type family protein, expressed [Oryz
Unigene_1312	3	2	0	1	Novel
Unigene_1313	3	0	2	1	unknown protein [Oryza sativa (japonica cultivar-group)]
Unigene_1314	3	1	2	0	Os02g0573400 [Oryza sativa (japonica cultivar-group)] gi|46806341|dbj|BAD17530.1| putative ubiquitin-specific protease 3 (UBP3) [Oryza sativa (japonica cultivar-group)] gi|113536733|dbj|BAF09116.1| Os02g0573400 [Oryza sativa (japonica cultivar-group)]
Unigene_1315	3	1	2	0	Os02g0114600 [Oryza sativa (japonica cultivar-group)] gi|113535200|dbj|BAF07583.1| Os02g0114600 [Oryza sativa (japonica cultivar-group)]
Unigene_1316	3	1	2	0	Os05g0402300 [Oryza sativa (japonica cultivar-group)] gi|50878377|gb|AAT85152.1| unknown protein [Oryza sativa (japonica cultivar-group)] gi|50878430|gb|AAT85204.1| unknown protein [Oryza sativa (japonica cultivar-group)] gi|113579044|dbj|BAF17407.1| Os05
Unigene_1317	3	1	0	2	Os11g0157200 [Oryza sativa (japonica cultivar-group)] gi|62701864|gb|AAX92937.1| Harpin-induced protein 1 (Hin1), putative [Oryza sativa (japonica cultivar-group)] gi|77548755|gb|ABA91552.1| Harpin-induced protein 1 containing protein, expressed [Oryza sa
Unigene_1318	3	3	0	0	Novel
Unigene_1319	3	1	0	2	putative uridine kinase [Oryza sativa (japonica cultivar-group)]
Unigene_1320	3	1	2	0	OSIGBa0147J19.1 [Oryza sativa (indica cultivar-group)]
Unigene_1321	3	2	0	1	Novel
Unigene_1322	3	1	1	1	Os05g0357800 [Oryza sativa (japonica cultivar-group)] gi|55167982|gb|AAV43850.1| unknown protein [Oryza sativa (japonica cultivar-group)] gi|113578850|dbj|BAF17213.1| Os05g0357800 [Oryza sativa (japonica cultivar-group)]
Unigene_1323	3	2	1	0	Os08g0176800 [Oryza sativa (japonica cultivar-group)] gi|38636797|dbj|BAD03038.1| putative RAE1 (RNA export 1, S.pombe) homolog [Oryza sativa (japonica cultivar-group)] gi|38636974|dbj|BAD03234.1| putative RAE1 (RNA export 1, S.pombe) homolog [Oryza sativ
Unigene_1324	3	1	1	1	Os01g0924600 [Oryza sativa (japonica cultivar-group)] gi|113534779|dbj|BAF07162.1| Os01g0924600 [Oryza sativa (japonica cultivar-group)]
Unigene_1325	3	2	1	0	Os03g0345100 [Oryza sativa (japonica cultivar-group)] gi|113548558|dbj|BAF12001.1| Os03g0345100 [Oryza sativa (japonica cultivar-group)]
Unigene_1326	3	1	1	1	mitochondrial import inner membrane translocase subunit Tim17/Tim22/Tim23 family protein, putative, expressed [Oryza sativa (japonica cultivar-group)]
Unigene_1327	3	1	0	2	Os01g0276700 [Oryza sativa (japonica cultivar-group)] gi|56783704|dbj|BAD81116.1| putative pyruvate kinase, cytosolic isozyme [Oryza sativa (japonica cultivar-group)] gi|113532262|dbj|BAF04645.1| Os01g0276700 [Oryza sativa (japonica cultivar-group)]
Unigene_1328	3	0	2	1	Os09g0279000 [Oryza sativa (japonica cultivar-group)] gi|49388834|dbj|BAD26024.1| emsy N terminus domain-containing protein-like [Oryza sativa (japonica cultivar-group)] gi|113630988|dbj|BAF24669.1| Os09g0279000 [Oryza sativa (japonica cultivar-group)]
Unigene_1329	3	1	0	2	blast and wounding induced mitogen-activated protein kinase [Oryza sativa]
Unigene_1330	3	1	1	1	Os03g0345200 [Oryza sativa (japonica cultivar-group)] gi|548852|sp|P35687|RS21_ORYSA 40S ribosomal protein S21 gi|303839|dbj|BAA02158.1| 40S subunit ribosomal protein [Oryza sativa (japonica cultivar-group)] gi|108708101|gb|ABF95896.1| 40S ribosomal prote
Unigene_1331	3	2	1	0	Os02g0114700 [Oryza sativa (japonica cultivar-group)] gi|41052589|dbj|BAD07931.1| putative nin one binding protein [Oryza sativa (japonica cultivar-group)] gi|41052784|dbj|BAD07653.1| putative nin one binding protein [Oryza sativa (japonica cultivar-group
Unigene_1332	3	3	0	0	Os05g0437800 [Oryza sativa (japonica cultivar-group)] gi|113579206|dbj|BAF17569.1| Os05g0437800 [Oryza sativa (japonica cultivar-group)]
Unigene_1333	3	1	2	0	Os01g0153300 [Oryza sativa (japonica cultivar-group)] gi|13872950|dbj|BAB44055.1| putative histone H2B [Oryza sativa (japonica cultivar-group)] gi|113531584|dbj|BAF03967.1| Os01g0153300 [Oryza sativa (japonica cultivar-group)]
Unigene_1334	3	0	2	1	Os04g0485200 [Oryza sativa (japonica cultivar-group)] gi|113564702|dbj|BAF15045.1| Os04g0485200 [Oryza sativa (japonica cultivar-group)]
Unigene_1335	3	1	0	2	Os05g0494500 [Oryza sativa (japonica cultivar-group)] gi|52353475|gb|AAU44041.1| unknown protein [Oryza sativa (japonica cultivar-group)] gi|113579476|dbj|BAF17839.1| Os05g0494500 [Oryza sativa (japonica cultivar-group)]
Unigene_1336	3	1	2	0	Os06g0124900 [Oryza sativa (japonica cultivar-group)] gi|113594686|dbj|BAF18560.1| Os06g0124900 [Oryza sativa (japonica cultivar-group)]
Unigene_1337	3	0	2	1	OSIGBa0142C11.1 [Oryza sativa (indica cultivar-group)]
Unigene_1338	3	0	2	1	Os06g0186600 [Oryza sativa (japonica cultivar-group)] gi|113595051|dbj|BAF18925.1| Os06g0186600 [Oryza sativa (japonica cultivar-group)]
Unigene_1339	3	1	0	2	Os07g0486500 [Oryza sativa (japonica cultivar-group)] gi|28564771|dbj|BAC57702.1| auxin-regulated protein-like [Oryza sativa (japonica cultivar-group)] gi|113611199|dbj|BAF21577.1| Os07g0486500 [Oryza sativa (japonica cultivar-group)]
Unigene_1340	3	3	0	0	Novel
Unigene_1341	3	1	2	0	Os12g0236500 [Oryza sativa (japonica cultivar-group)] gi|77554110|gb|ABA96906.1| Aspartyl aminopeptidase, putative, expressed [Oryza sativa (japonica cultivar-group)] gi|113648970|dbj|BAF29482.1| Os12g0236500 [Oryza sativa (japonica cultivar-group)]
Unigene_1342	3	0	0	3	Os01g0659200 [Oryza sativa (japonica cultivar-group)] gi|18844793|dbj|BAB85263.1| putative H+-exporting ATPase [Oryza sativa (japonica cultivar-group)] gi|113533298|dbj|BAF05681.1| Os01g0659200 [Oryza sativa (japonica cultivar-group)]
Unigene_1343	3	0	3	0	Os02g0798700 [Oryza sativa (japonica cultivar-group)] gi|51091323|dbj|BAD36058.1| neurochondrin protein-like [Oryza sativa (japonica cultivar-group)] gi|113537935|dbj|BAF10318.1| Os02g0798700 [Oryza sativa (japonica cultivar-group)]
Unigene_1344	3	1	2	0	Os05g0561500 [Oryza sativa (japonica cultivar-group)] gi|51854266|gb|AAU10647.1| putative 3-deoxy-manno-octulosonate cytidylyltransferase [Oryza sativa (japonica cultivar-group)] gi|113579865|dbj|BAF18228.1| Os05g0561500 [Oryza sativa (japonica cultivar-g
Unigene_1345	3	1	0	2	Os08g0493900 [Oryza sativa (japonica cultivar-group)] gi|42408788|dbj|BAD10023.1| putative signal transducer and activator of transcription interacting protein [Oryza sativa (japonica cultivar-group)] gi|113624094|dbj|BAF24039.1| Os08g0493900 [Oryza sativ
Unigene_1346	3	1	0	2	Novel
Unigene_1347	3	2	1	0	Os01g0575000 [Oryza sativa (japonica cultivar-group)] gi|113532919|dbj|BAF05302.1| Os01g0575000 [Oryza sativa (japonica cultivar-group)]
Unigene_1348	3	3	0	0	Os04g0403300 [Oryza sativa (japonica cultivar-group)] gi|113564268|dbj|BAF14611.1| Os04g0403300 [Oryza sativa (japonica cultivar-group)]
Unigene_1349	3	1	2	0	Os01g0301000 [Oryza sativa (japonica cultivar-group)] gi|57899052|dbj|BAD87826.1| putative DNA-binding protein [Oryza sativa (japonica cultivar-group)] gi|113532351|dbj|BAF04734.1| Os01g0301000 [Oryza sativa (japonica cultivar-group)]
Unigene_1350	3	1	2	0	expressed protein [Oryza sativa (japonica cultivar-group)]
Unigene_1351	3	0	1	2	Os11g0505300 [Oryza sativa (japonica cultivar-group)] gi|113645171|dbj|BAF28312.1| Os11g0505300 [Oryza sativa (japonica cultivar-group)]
Unigene_1352	3	0	3	0	Os02g0533800 [Oryza sativa (japonica cultivar-group)] gi|50251405|dbj|BAD28432.1| unknown protein [Oryza sativa (japonica cultivar-group)] gi|50253038|dbj|BAD29287.1| unknown protein [Oryza sativa (japonica cultivar-group)] gi|113536563|dbj|BAF08946.1| Os
Unigene_1353	3	1	2	0	Os01g0691700 [Oryza sativa (japonica cultivar-group)] gi|18565419|dbj|BAB84606.1| putative phosphoprotein phosphatase [Oryza sativa (japonica cultivar-group)] gi|113533468|dbj|BAF05851.1| Os01g0691700 [Oryza sativa (japonica cultivar-group)]
Unigene_1354	3	0	2	1	Os10g0511900 [Oryza sativa (japonica cultivar-group)] gi|113639651|dbj|BAF26956.1| Os10g0511900 [Oryza sativa (japonica cultivar-group)]
Unigene_1355	3	0	1	2	Os12g0636000 [Oryza sativa (japonica cultivar-group)] gi|77557173|gb|ABA99969.1| Zinc finger, C3HC4 type family protein, expressed [Oryza sativa (japonica cultivar-group)] gi|113649868|dbj|BAF30380.1| Os12g0636000 [Oryza sativa (japonica cultivar-group)]
Unigene_1356	3	3	0	0	Os10g0141800 [Oryza sativa (japonica cultivar-group)] gi|16519464|gb|AAL25173.1|AC079852_6 Unknown protein [Oryza sativa] gi|19919981|gb|AAM08429.1|AC112513_15 Unknown protein [Oryza sativa] gi|110288595|gb|ABB46724.2| F-box domain containing protein, exp
Unigene_1357	3	1	0	2	putative seven transmembrane MLO family protein [Oryza sativa (japonica cultivar-group)] gi|53982659|gb|AAV25638.1| putative MLO family protein [Oryza sativa (japonica cultivar-group)]
Unigene_1358	3	0	3	0	Os05g0470800 [Oryza sativa (japonica cultivar-group)] gi|51038147|gb|AAT93950.1| unknown protein [Oryza sativa (japonica cultivar-group)] gi|51038207|gb|AAT94010.1| unknown protein [Oryza sativa (japonica cultivar-group)] gi|113579361|dbj|BAF17724.1| Os05
Unigene_1359	3	3	0	0	Novel
Unigene_1360	3	0	1	2	Novel
Unigene_1361	3	1	1	1	plectin-related protein-like [Oryza sativa (japonica cultivar-group)]
Unigene_1362	3	2	1	0	Os01g0498200 [Oryza sativa (japonica cultivar-group)] gi|113532655|dbj|BAF05038.1| Os01g0498200 [Oryza sativa (japonica cultivar-group)]
Unigene_1363	3	0	3	0	Os06g0320100 [Oryza sativa (japonica cultivar-group)] gi|54290937|dbj|BAD61619.1| CDK5 activator-binding protein-like [Oryza sativa (japonica cultivar-group)] gi|113595550|dbj|BAF19424.1| Os06g0320100 [Oryza sativa (japonica cultivar-group)]
Unigene_1364	3	1	0	2	Os06g0195800 [Oryza sativa (japonica cultivar-group)] gi|51090739|dbj|BAD35219.1| unknown protein [Oryza sativa (japonica cultivar-group)] gi|113595089|dbj|BAF18963.1| Os06g0195800 [Oryza sativa (japonica cultivar-group)]
Unigene_1365	3	1	1	1	Os04g0610800 [Oryza sativa (japonica cultivar-group)] gi|113565404|dbj|BAF15747.1| Os04g0610800 [Oryza sativa (japonica cultivar-group)]
Unigene_1366	3	1	0	2	proton translocating pyrophosphatase [Oryza sativa]
Unigene_1367	3	0	3	0	pentatricopeptide repeat protein [Oryza sativa (japonica cultivar-group)]
Unigene_1368	3	0	3	0	Os07g0633500 [Oryza sativa (japonica cultivar-group)] gi|22093824|dbj|BAC07111.1| DEAD box protein-like [Oryza sativa (japonica cultivar-group)] gi|22296386|dbj|BAC10155.1| DEAD box protein-like [Oryza sativa (japonica cultivar-group)] gi|113611910|dbj|BA
Unigene_1369	3	3	0	0	Os03g0309200 [Oryza sativa (japonica cultivar-group)] gi|108935867|sp|P25764|PHYB_ORYSA Phytochrome B gi|30578178|dbj|BAC76432.1| phytochrome B [Oryza sativa (japonica cultivar-group)] gi|57506674|dbj|BAD86669.1| phytochrome B [Oryza sativa (japonica cult
Unigene_1370	3	0	3	0	expressed protein [Oryza sativa (japonica cultivar-group)]
Unigene_1371	3	1	1	1	Os03g0118400 [Oryza sativa (japonica cultivar-group)] gi|231706|sp|P29618|CDC21_ORYSA Cell division control protein 2 homolog 1 gi|20343|emb|CAA42922.1| Rcdc2-1 [Oryza sativa (japonica cultivar-group)] gi|108705874|gb|ABF93669.1| Cell division control pro
Unigene_1372	3	1	2	0	peroxisomal targeting signal 1 receptor short form [Oryza sativa (japonica cultivar-group)]
Unigene_1373	3	0	3	0	Os01g0187400 [Oryza sativa (japonica cultivar-group)] gi|55771327|dbj|BAD72252.1| unknown protein [Oryza sativa (japonica cultivar-group)] gi|55771336|dbj|BAD72261.1| unknown protein [Oryza sativa (japonica cultivar-group)] gi|113531781|dbj|BAF04164.1| Os
Unigene_1374	3	1	0	2	OSIGBa0106G07.15 [Oryza sativa (indica cultivar-group)]
Unigene_1375	3	0	3	0	unknown protein [Oryza sativa (japonica cultivar-group)]
Unigene_1376	3	0	3	0	putative splicing factor [Oryza sativa (japonica cultivar-group)] gi|108708412|gb|ABF96207.1| RNA recognition motif family protein, expressed [Oryza sativa (japonica cultivar-group)]
Unigene_1377	3	3	0	0	Os01g0508000 [Oryza sativa (japonica cultivar-group)] gi|56201843|dbj|BAD73293.1| putative beta-glucosidase [Oryza sativa (japonica cultivar-group)] gi|113532687|dbj|BAF05070.1| Os01g0508000 [Oryza sativa (japonica cultivar-group)]
Unigene_1378	3	1	0	2	Os03g0253100 [Oryza sativa (japonica cultivar-group)] gi|108707213|gb|ABF95008.1| phosphomevalonate kinase, putative, expressed [Oryza sativa (japonica cultivar-group)] gi|113548048|dbj|BAF11491.1| Os03g0253100 [Oryza sativa (japonica cultivar-group)]
Unigene_1379	3	1	2	0	Os09g0505800 [Oryza sativa (japonica cultivar-group)] gi|113631838|dbj|BAF25519.1| Os09g0505800 [Oryza sativa (japonica cultivar-group)]
Unigene_1380	3	1	2	0	Os02g0672200 [Oryza sativa (japonica cultivar-group)] gi|50251919|dbj|BAD27856.1| putative argonaute protein [Oryza sativa (japonica cultivar-group)] gi|113537235|dbj|BAF09618.1| Os02g0672200 [Oryza sativa (japonica cultivar-group)]
Unigene_1381	3	0	0	3	Os06g0181200 [Oryza sativa (japonica cultivar-group)] gi|113595017|dbj|BAF18891.1| Os06g0181200 [Oryza sativa (japonica cultivar-group)]
Unigene_1382	3	0	2	1	acetolactate synthase [Oryza sativa (japonica cultivar-group)]
Unigene_1383	3	2	0	1	Os07g0265600 [Oryza sativa (japonica cultivar-group)] gi|113610871|dbj|BAF21249.1| Os07g0265600 [Oryza sativa (japonica cultivar-group)]
Unigene_1384	3	0	3	0	Os01g0667700 [Oryza sativa (japonica cultivar-group)] gi|56202174|dbj|BAD73652.1| C-terminal zinc-finger-like [Oryza sativa (japonica cultivar-group)] gi|113533341|dbj|BAF05724.1| Os01g0667700 [Oryza sativa (japonica cultivar-group)]
Unigene_1385	3	1	2	0	Os08g0559400 [Oryza sativa (japonica cultivar-group)] gi|15076665|dbj|BAB62328.1| cyclophilin [Oryza sativa (japonica cultivar-group)] gi|15076667|dbj|BAB62329.1| cyclophilin [Oryza sativa (japonica cultivar-group)] gi|45736107|dbj|BAD13138.1| cyclophilin
Unigene_1386	3	0	3	0	Os12g0556600 [Oryza sativa (japonica cultivar-group)] gi|113649512|dbj|BAF30024.1| Os12g0556600 [Oryza sativa (japonica cultivar-group)]
Unigene_1387	3	1	0	2	cathepsin B-like cysteine protease [Oryza sativa (japonica cultivar-group)]
Unigene_1388	3	1	0	2	Os01g0801700 [Oryza sativa (japonica cultivar-group)] gi|19570997|dbj|BAB86424.1| mucin-like protein [Oryza sativa (japonica cultivar-group)] gi|113534073|dbj|BAF06456.1| Os01g0801700 [Oryza sativa (japonica cultivar-group)]
Unigene_1389	3	0	1	2	Os09g0482600 [Oryza sativa (japonica cultivar-group)] gi|113631737|dbj|BAF25418.1| Os09g0482600 [Oryza sativa (japonica cultivar-group)]
Unigene_1390	3	1	1	1	Os03g0355600 [Oryza sativa (japonica cultivar-group)] gi|113548606|dbj|BAF12049.1| Os03g0355600 [Oryza sativa (japonica cultivar-group)]
Unigene_1391	3	0	3	0	Os02g0539100 [Oryza sativa (japonica cultivar-group)] gi|50252668|dbj|BAD28837.1| putative digalactosyldiacylglycerol synthase [Oryza sativa (japonica cultivar-group)] gi|113536587|dbj|BAF08970.1| Os02g0539100 [Oryza sativa (japonica cultivar-group)]
Unigene_1392	3	0	3	0	Os01g0753200 [Oryza sativa (japonica cultivar-group)] gi|113533803|dbj|BAF06186.1| Os01g0753200 [Oryza sativa (japonica cultivar-group)]
Unigene_1393	3	1	2	0	Os01g0829800 [Oryza sativa (japonica cultivar-group)] gi|56202101|dbj|BAD73630.1| putative NAD-malate dehydrogenase [Oryza sativa (japonica cultivar-group)] gi|56785166|dbj|BAD81842.1| putative NAD-malate dehydrogenase [Oryza sativa (japonica cultivar-gro
Unigene_1394	3	1	2	0	Os12g0604800 [Oryza sativa (japonica cultivar-group)] gi|108862932|gb|ABA99824.2| tetratricopeptide repeat protein, putative, expressed [Oryza sativa (japonica cultivar-group)] gi|113649727|dbj|BAF30239.1| Os12g0604800 [Oryza sativa (japonica cultivar-gro
Unigene_1395	3	1	2	0	Os02g0602400 [Oryza sativa (japonica cultivar-group)] gi|47497302|dbj|BAD19344.1| mitochondrial transcription termination factor-like protein [Oryza sativa (japonica cultivar-group)] gi|47848306|dbj|BAD22170.1| mitochondrial transcription termination fact
Unigene_1396	3	3	0	0	Os01g0598600 [Oryza sativa (japonica cultivar-group)] gi|15290061|dbj|BAB63755.1| nucleoid DNA-binding protein cnd41-like [Oryza sativa (japonica cultivar-group)] gi|113533016|dbj|BAF05399.1| Os01g0598600 [Oryza sativa (japonica cultivar-group)]
Unigene_1397	3	0	2	1	putative calcium ATPase [Oryza sativa (japonica cultivar-group)] gi|108707518|gb|ABF95313.1| Calcium-transporting ATPase 4, endoplasmic reticulum-type, putative, expressed [Oryza sativa (japonica cultivar-group)]
Unigene_1398	3	0	2	1	hypothetical protein [Oryza sativa (japonica cultivar-group)]
Unigene_1399	3	0	3	0	Os03g0681700 [Oryza sativa (japonica cultivar-group)] gi|12656803|gb|AAK00964.1|AC079736_4 expressed protein [Oryza sativa (japonica cultivar-group)] gi|31712069|gb|AAP68374.1| unknown protein [Oryza sativa (japonica cultivar-group)] gi|108710423|gb|ABF98
Unigene_1400	3	2	0	1	Os03g0136900 [Oryza sativa (japonica cultivar-group)] gi|108706066|gb|ABF93861.1| Aconitate hydratase, cytoplasmic, putative, expressed [Oryza sativa (japonica cultivar-group)] gi|113547369|dbj|BAF10812.1| Os03g0136900 [Oryza sativa (japonica cultivar-gro
Unigene_1401	3	0	3	0	Os07g0206400 [Oryza sativa (japonica cultivar-group)] gi|6174927|sp|P17048|PRO2_ORYSA 13 kDa prolamin precursor gi|296129|emb|CAA46197.1| prolamin [Oryza sativa (japonica cultivar-group)] gi|971122|dbj|BAA09940.1| 13kDa prolamin [Oryza sativa (japonica cu
Unigene_1402	3	0	2	1	putative CCR4-NOT transcription complex, subunit 7 [Oryza sativa (japonica cultivar-group)] gi|42408685|dbj|BAD09904.1| putative CCR4-NOT transcription complex, subunit 7 [Oryza sativa (japonica cultivar-group)]
Unigene_1403	3	0	3	0	Os03g0136800 [Oryza sativa (japonica cultivar-group)] gi|108706065|gb|ABF93860.1| DnaJ domain containing protein, expressed [Oryza sativa (japonica cultivar-group)] gi|113547368|dbj|BAF10811.1| Os03g0136800 [Oryza sativa (japonica cultivar-group)]
Unigene_1404	3	2	1	0	Os12g0618300 [Oryza sativa (japonica cultivar-group)] gi|77557083|gb|ABA99879.1| expressed protein [Oryza sativa (japonica cultivar-group)] gi|113649798|dbj|BAF30310.1| Os12g0618300 [Oryza sativa (japonica cultivar-group)]
Unigene_1405	3	0	3	0	Os05g0521500 [Oryza sativa (japonica cultivar-group)] gi|55733809|gb|AAV59316.1| unknown protein [Oryza sativa (japonica cultivar-group)] gi|113579627|dbj|BAF17990.1| Os05g0521500 [Oryza sativa (japonica cultivar-group)]
Unigene_1406	3	0	3	0	Os01g0644200 [Oryza sativa (japonica cultivar-group)] gi|45183575|gb|AAS55470.1| little protein 1 [Oryza sativa (japonica cultivar-group)] gi|113533228|dbj|BAF05611.1| Os01g0644200 [Oryza sativa (japonica cultivar-group)]
Unigene_1407	3	0	3	0	Os01g0229100 [Oryza sativa (japonica cultivar-group)] gi|56783883|dbj|BAD81320.1| putative eukaryotic translation initiation factor 3 subunit 6 interacting protein [Oryza sativa (japonica cultivar-group)] gi|56784380|dbj|BAD82419.1| putative eukaryotic tr
Unigene_1408	3	2	1	0	putative arm repeat protein [Oryza sativa]
Unigene_1409	3	0	2	1	Os02g0558500 [Oryza sativa (japonica cultivar-group)] gi|46390913|dbj|BAD16428.1| unknown protein [Oryza sativa (japonica cultivar-group)] gi|113536676|dbj|BAF09059.1| Os02g0558500 [Oryza sativa (japonica cultivar-group)]
Unigene_1410	3	1	2	0	Os01g0159400 [Oryza sativa (japonica cultivar-group)] gi|54290198|dbj|BAD61086.1| putative glutaryl-CoA dehydrogenase [Oryza sativa (japonica cultivar-group)] gi|113531615|dbj|BAF03998.1| Os01g0159400 [Oryza sativa (japonica cultivar-group)]
Unigene_1411	3	1	1	1	Os01g0152800 [Oryza sativa (japonica cultivar-group)] gi|54290229|dbj|BAD61117.1| putative protein kinase Xa21 [Oryza sativa (japonica cultivar-group)] gi|54290452|dbj|BAD61339.1| putative protein kinase Xa21 [Oryza sativa (japonica cultivar-group)] gi|11
Unigene_1412	3	3	0	0	radical SAM domain-containing protein-like [Oryza sativa (japonica cultivar-group)] gi|57899699|dbj|BAD87419.1| radical SAM domain-containing protein-like [Oryza sativa (japonica cultivar-group)]
Unigene_1413	3	0	2	1	OSIGBa0152L12.10 [Oryza sativa (indica cultivar-group)]
Unigene_1414	3	0	3	0	Os08g0179900 [Oryza sativa (japonica cultivar-group)] gi|46805054|dbj|BAD17035.1| unknown protein [Oryza sativa (japonica cultivar-group)] gi|113623104|dbj|BAF23049.1| Os08g0179900 [Oryza sativa (japonica cultivar-group)]
Unigene_1415	3	0	3	0	Os02g0664200 [Oryza sativa (japonica cultivar-group)] gi|113537191|dbj|BAF09574.1| Os02g0664200 [Oryza sativa (japonica cultivar-group)]
Unigene_1416	3	1	1	1	Os01g0279800 [Oryza sativa (japonica cultivar-group)] gi|56783675|dbj|BAD81087.1| putative LRR protein [Oryza sativa (japonica cultivar-group)] gi|113532281|dbj|BAF04664.1| Os01g0279800 [Oryza sativa (japonica cultivar-group)]
Unigene_1417	3	0	2	1	Os01g0738600 [Oryza sativa (japonica cultivar-group)] gi|57899477|dbj|BAD86938.1| putative enthoprotin [Oryza sativa (japonica cultivar-group)] gi|57900578|dbj|BAD87030.1| putative enthoprotin [Oryza sativa (japonica cultivar-group)] gi|113533721|dbj|BAF0
Unigene_1418	3	1	1	1	Os06g0199800 [Oryza sativa (japonica cultivar-group)] gi|51090976|dbj|BAD35578.1| G protein coupled receptor-related-like [Oryza sativa (japonica cultivar-group)] gi|51091834|dbj|BAD36648.1| G protein coupled receptor-related-like [Oryza sativa (japonica
Unigene_1419	3	1	1	1	Os06g0176200 [Oryza sativa (japonica cultivar-group)] gi|8096321|dbj|BAA95824.1| beta 1,3-glycosyltransferase-like protein II [Oryza sativa (japonica cultivar-group)] gi|8096331|dbj|BAA95834.1| beta 1,3-glycosyltransferase-like protein II [Oryza sativa (j
Unigene_1420	3	0	3	0	Os02g0197900 [Oryza sativa (japonica cultivar-group)] gi|49388162|dbj|BAD25290.1| unknown protein [Oryza sativa (japonica cultivar-group)] gi|49388347|dbj|BAD25457.1| unknown protein [Oryza sativa (japonica cultivar-group)] gi|113535734|dbj|BAF08117.1| Os
Unigene_1421	3	1	0	2	Os04g0601500 [Oryza sativa (japonica cultivar-group)] gi|113565336|dbj|BAF15679.1| Os04g0601500 [Oryza sativa (japonica cultivar-group)]
Unigene_1422	3	1	2	0	Os05g0207900 [Oryza sativa (japonica cultivar-group)] gi|53749330|gb|AAU90189.1| unknown protein [Oryza sativa (japonica cultivar-group)] gi|113578454|dbj|BAF16817.1| Os05g0207900 [Oryza sativa (japonica cultivar-group)]
Unigene_1423	3	0	3	0	Os03g0268200 [Oryza sativa (japonica cultivar-group)] gi|113548142|dbj|BAF11585.1| Os03g0268200 [Oryza sativa (japonica cultivar-group)]
Unigene_1424	3	0	1	2	Os01g0737800 [Oryza sativa (japonica cultivar-group)] gi|113533714|dbj|BAF06097.1| Os01g0737800 [Oryza sativa (japonica cultivar-group)]
Unigene_1425	3	1	1	1	Os11g0276300 [Oryza sativa (japonica cultivar-group)] gi|62701764|gb|AAX92837.1| AT5g19150/T24G5_50 [Oryza sativa (japonica cultivar-group)] gi|77549829|gb|ABA92626.1| YjeF-related protein, C-terminus containing protein, expressed [Oryza sativa (japonica
Unigene_1426	3	2	1	0	Os05g0354300 [Oryza sativa (japonica cultivar-group)] gi|113578836|dbj|BAF17199.1| Os05g0354300 [Oryza sativa (japonica cultivar-group)]
Unigene_1427	3	0	2	1	Zinc knuckle family protein, expressed [Oryza sativa (japonica cultivar-group)]
Unigene_1428	3	1	2	0	Os07g0669100 [Oryza sativa (japonica cultivar-group)] gi|34395196|dbj|BAC83596.1| putative xylose isomerase [Oryza sativa (japonica cultivar-group)] gi|113612121|dbj|BAF22499.1| Os07g0669100 [Oryza sativa (japonica cultivar-group)]
Unigene_1429	3	1	1	1	Os08g0143700 [Oryza sativa (japonica cultivar-group)] gi|46805616|dbj|BAD17029.1| unknown protein [Oryza sativa (japonica cultivar-group)] gi|113622948|dbj|BAF22893.1| Os08g0143700 [Oryza sativa (japonica cultivar-group)]
Unigene_1430	3	1	2	0	bHLH transcription factor PTF1 [Oryza sativa]
Unigene_1431	3	1	1	1	Os02g0793900 [Oryza sativa (japonica cultivar-group)] gi|47497147|dbj|BAD19196.1| unknown protein [Oryza sativa (japonica cultivar-group)] gi|47497594|dbj|BAD19664.1| unknown protein [Oryza sativa (japonica cultivar-group)] gi|113537903|dbj|BAF10286.1| Os
Unigene_1432	3	0	2	1	OSJNBa0067K08.3 [Oryza sativa (japonica cultivar-group)] gi|116310374|emb|CAH67386.1| OSIGBa0159F11.10 [Oryza sativa (indica cultivar-group)]
Unigene_1433	3	0	2	1	Os03g0268000 [Oryza sativa (japonica cultivar-group)] gi|108935873|sp|P48489|PP1_ORYSA Serine/threonine-protein phosphatase PP1 gi|108707369|gb|ABF95164.1| Serine/threonine protein phosphatase PP1, putative, expressed [Oryza sativa (japonica cultivar-grou
Unigene_1434	3	1	1	1	Os02g0750600 [Oryza sativa (japonica cultivar-group)] gi|75134491|sp|Q6Z8K4|MUB3_ORYSA Membrane-anchored ubiquitin-fold protein 3 precursor (Membrane-anchored ub-fold protein 3) (OsMUB3) gi|46390208|dbj|BAD15639.1| putative NTGP5 [Oryza sativa (japonica c
Unigene_1435	3	2	1	0	Novel
Unigene_1436	2	0	1	1	Os02g0564400 [Oryza sativa (japonica cultivar-group)] gi|113536691|dbj|BAF09074.1| Os02g0564400 [Oryza sativa (japonica cultivar-group)]
Unigene_1437	2	2	0	0	Os06g0673300 [Oryza sativa (japonica cultivar-group)] gi|113596377|dbj|BAF20251.1| Os06g0673300 [Oryza sativa (japonica cultivar-group)]
Unigene_1438	2	1	1	0	Os09g0539100 [Oryza sativa (japonica cultivar-group)] gi|52076054|dbj|BAD46567.1| putative dehydroquinate synthase [Oryza sativa (japonica cultivar-group)] gi|113632035|dbj|BAF25716.1| Os09g0539100 [Oryza sativa (japonica cultivar-group)]
Unigene_1439	2	0	1	1	Os03g0756200 [Oryza sativa (japonica cultivar-group)] gi|37718809|gb|AAR01680.1| putative receptor-like protein kinase (having alternative splicing) [Oryza sativa (japonica cultivar-group)] gi|108711157|gb|ABF98952.1| Leucine Rich Repeat family protein, e
Unigene_1440	2	1	1	0	ranBPM-like [Oryza sativa (japonica cultivar-group)]
Unigene_1441	2	0	0	2	Os04g0643600 [Oryza sativa (japonica cultivar-group)] gi|113565623|dbj|BAF15966.1| Os04g0643600 [Oryza sativa (japonica cultivar-group)]
Unigene_1442	2	0	2	0	Os02g0143100 [Oryza sativa (japonica cultivar-group)] gi|45736187|dbj|BAD13232.1| putative sucrose-phosphatase [Oryza sativa (japonica cultivar-group)] gi|113535397|dbj|BAF07780.1| Os02g0143100 [Oryza sativa (japonica cultivar-group)]
Unigene_1443	2	2	0	0	putative ABI3-interacting protein 2 [Oryza sativa (japonica cultivar-group)] gi|49388810|dbj|BAD26002.1| putative ABI3-interacting protein 2 [Oryza sativa (japonica cultivar-group)]
Unigene_1444	2	1	1	0	Novel
Unigene_1445	2	1	1	0	OSIGBa0113I13.2 [Oryza sativa (indica cultivar-group)]
Unigene_1446	2	0	1	1	chromodomain-helicase-DNA-binding protein-like protein [Oryza sativa (japonica cultivar-group)] gi|50510060|dbj|BAD30688.1| chromodomain-helicase-DNA-binding protein-like protein [Oryza sativa (japonica cultivar-group)]
Unigene_1447	2	0	2	0	Os11g0629200 [Oryza sativa (japonica cultivar-group)] gi|77552143|gb|ABA94940.1| Vacuolar protein sorting 26, putative, expressed [Oryza sativa (japonica cultivar-group)] gi|113645534|dbj|BAF28675.1| Os11g0629200 [Oryza sativa (japonica cultivar-group)]
Unigene_1448	2	0	0	2	H0102C09.6 [Oryza sativa (indica cultivar-group)]
Unigene_1449	2	0	2	0	zinc finger family protein, putative, expressed [Oryza sativa (japonica cultivar-group)] gi|108707432|gb|ABF95227.1| zinc finger family protein, putative, expressed [Oryza sativa (japonica cultivar-group)]
Unigene_1450	2	0	2	0	Os05g0358700 [Oryza sativa (japonica cultivar-group)] gi|47777408|gb|AAT38042.1| putative phospholipase D [Oryza sativa (japonica cultivar-group)] gi|55167990|gb|AAV43858.1| putative phospholipase D [Oryza sativa (japonica cultivar-group)] gi|113578855|db
Unigene_1451	2	1	0	1	Os02g0827300 [Oryza sativa (japonica cultivar-group)] gi|48716448|dbj|BAD23055.1| putative splicing factor 3B subunit 2 [Oryza sativa (japonica cultivar-group)] gi|113538123|dbj|BAF10506.1| Os02g0827300 [Oryza sativa (japonica cultivar-group)]
Unigene_1452	2	1	1	0	Os08g0534200 [Oryza sativa (japonica cultivar-group)] gi|113624317|dbj|BAF24262.1| Os08g0534200 [Oryza sativa (japonica cultivar-group)]
Unigene_1453	2	1	1	0	Os01g0742500 [Oryza sativa (japonica cultivar-group)] gi|75157445|sp|Q8LQ68|HXK6_ORYSA Hexokinase-6 (Hexokinase-2) gi|20521420|dbj|BAB91930.1| putative hexokinase [Oryza sativa (japonica cultivar-group)] gi|62130756|gb|AAX68418.1| hexokinase 2 [Oryza sati
Unigene_1454	2	1	0	1	Ubiquitin carboxyl-terminal hydrolase family protein, expressed [Oryza sativa (japonica cultivar-group)]
Unigene_1455	2	1	0	1	Novel
Unigene_1456	2	1	1	0	Novel
Unigene_1457	2	0	1	1	Os10g0502600 [Oryza sativa (japonica cultivar-group)] gi|10140799|gb|AAG13629.1|AC078840_20 putative steroid membrane binding protein [Oryza sativa (japonica cultivar-group)] gi|110289351|gb|ABB47845.2| Membrane steroid binding protein 1, putative, expres
Unigene_1458	2	0	2	0	Os10g0495600 [Oryza sativa (japonica cultivar-group)] gi|113639561|dbj|BAF26866.1| Os10g0495600 [Oryza sativa (japonica cultivar-group)]
Unigene_1459	2	0	2	0	Os02g0676000 [Oryza sativa (japonica cultivar-group)] gi|50253260|dbj|BAD29531.1| membrane bound O-acyl transferase-like [Oryza sativa (japonica cultivar-group)] gi|113537254|dbj|BAF09637.1| Os02g0676000 [Oryza sativa (japonica cultivar-group)]
Unigene_1460	2	1	1	0	Os02g0130300 [Oryza sativa (japonica cultivar-group)] gi|41052555|dbj|BAD07737.1| putative S-ribonuclease binding protein SBP1 [Oryza sativa (japonica cultivar-group)] gi|113535315|dbj|BAF07698.1| Os02g0130300 [Oryza sativa (japonica cultivar-group)]
Unigene_1461	2	0	2	0	Os03g0280000 [Oryza sativa (japonica cultivar-group)] gi|108707505|gb|ABF95300.1| ABC transporter family protein, putative, expressed [Oryza sativa (japonica cultivar-group)] gi|113548207|dbj|BAF11650.1| Os03g0280000 [Oryza sativa (japonica cultivar-group
Unigene_1462	2	2	0	0	inosine-5'-monophosphate dehydrogenase, putative, expressed [Oryza sativa (japonica cultivar-group)]
Unigene_1463	2	1	0	1	Os03g0729500 [Oryza sativa (japonica cultivar-group)] gi|51039841|tpg|DAA05210.1| TPA_exp: growth-regulating factor 6 [Oryza sativa (japonica cultivar-group)] gi|108710887|gb|ABF98682.1| expressed protein [Oryza sativa (japonica cultivar-group)] gi|113549
Unigene_1464	2	0	0	2	phosphoenolpyruvate carboxylase kinase [Oryza sativa (japonica cultivar-group)]
Unigene_1465	2	0	2	0	Os07g0523600 [Oryza sativa (japonica cultivar-group)] gi|113611355|dbj|BAF21733.1| Os07g0523600 [Oryza sativa (japonica cultivar-group)]
Unigene_1466	2	2	0	0	metallopeptidase family M24 containing protein, expressed [Oryza sativa (japonica cultivar-group)]
Unigene_1467	2	0	2	0	Os06g0274200 [Oryza sativa (japonica cultivar-group)] gi|11862950|dbj|BAB19331.1| putative nucleolar protein family A member 2 [Oryza sativa (japonica cultivar-group)] gi|23589940|dbj|BAC20622.1| putative nucleolar protein family A member 2 [Oryza sativa
Unigene_1468	2	0	2	0	Os06g0702800 [Oryza sativa (japonica cultivar-group)] gi|53791910|dbj|BAD54032.1| 3-phosphoinositide-dependent protein kinase-1-like [Oryza sativa (japonica cultivar-group)] gi|113596534|dbj|BAF20408.1| Os06g0702800 [Oryza sativa (japonica cultivar-group)
Unigene_1469	2	0	1	1	myotubularin related protein, putative [Arabidopsis thaliana]
Unigene_1470	2	1	0	1	Os12g0608600 [Oryza sativa (japonica cultivar-group)] gi|113649744|dbj|BAF30256.1| Os12g0608600 [Oryza sativa (japonica cultivar-group)]
Unigene_1471	2	0	2	0	hypothetical protein [Oryza sativa (japonica cultivar-group)] gi|46805560|dbj|BAD16998.1| hypothetical protein [Oryza sativa (japonica cultivar-group)]
Unigene_1472	2	2	0	0	Os03g0282800 [Oryza sativa (japonica cultivar-group)] gi|108707529|gb|ABF95324.1| expressed protein [Oryza sativa (japonica cultivar-group)] gi|113548219|dbj|BAF11662.1| Os03g0282800 [Oryza sativa (japonica cultivar-group)]
Unigene_1473	2	0	0	2	Os08g0559300 [Oryza sativa (japonica cultivar-group)] gi|75325353|sp|Q6YZI0|SPY_ORYSA Probable UDP-N-acetylglucosamine--peptide N-acetylglucosaminyltransferase SPINDLY gi|45736106|dbj|BAD13137.1| putative gibberellin action negative regulator SPY [Oryza s
Unigene_1474	2	1	1	0	Novel
Unigene_1475	2	0	2	0	Os02g0754100 [Oryza sativa (japonica cultivar-group)] gi|46805940|dbj|BAD17234.1| putative Ribosomal RNA processing protein [Oryza sativa (japonica cultivar-group)] gi|113537683|dbj|BAF10066.1| Os02g0754100 [Oryza sativa (japonica cultivar-group)]
Unigene_1476	2	0	2	0	Os03g0841700 [Oryza sativa (japonica cultivar-group)] gi|108712020|gb|ABF99815.1| Mitochondrial prohibitin complex protein 2, putative, expressed [Oryza sativa (japonica cultivar-group)] gi|113550324|dbj|BAF13767.1| Os03g0841700 [Oryza sativa (japonica cu
Unigene_1477	2	1	0	1	unknown protein [Oryza sativa (japonica cultivar-group)]
Unigene_1478	2	1	0	1	Os08g0314800 [Oryza sativa (japonica cultivar-group)] gi|35215045|dbj|BAC92404.1| putative polyadenylate-binding protein [Oryza sativa (japonica cultivar-group)] gi|35215184|dbj|BAC92537.1| putative polyadenylate-binding protein [Oryza sativa (japonica cu
Unigene_1479	2	1	1	0	putative cytochrome [Oryza sativa (japonica cultivar-group)]
Unigene_1480	2	0	1	1	Os05g0413400 [Oryza sativa (japonica cultivar-group)] gi|51038230|gb|AAT94033.1| putative isopentenyl-diphosphate delta-isomerase [Oryza sativa (japonica cultivar-group)] gi|113579098|dbj|BAF17461.1| Os05g0413400 [Oryza sativa (japonica cultivar-group)]
Unigene_1481	2	0	0	2	Novel
Unigene_1482	2	0	1	1	Os06g0153800 [Oryza sativa (japonica cultivar-group)] gi|55297435|dbj|BAD69286.1| beta 5 subunit of 20S proteasome [Oryza sativa (japonica cultivar-group)] gi|113594882|dbj|BAF18756.1| Os06g0153800 [Oryza sativa (japonica cultivar-group)]
Unigene_1483	2	0	2	0	Os01g0265900 [Oryza sativa (japonica cultivar-group)] gi|56783775|dbj|BAD81187.1| putative translin-associated factor X [Oryza sativa (japonica cultivar-group)] gi|113532204|dbj|BAF04587.1| Os01g0265900 [Oryza sativa (japonica cultivar-group)]
Unigene_1484	2	0	0	2	Os06g0475400 [Oryza sativa (japonica cultivar-group)] gi|51090816|dbj|BAD35293.1| putative HGA1 [Oryza sativa (japonica cultivar-group)] gi|113595675|dbj|BAF19549.1| Os06g0475400 [Oryza sativa (japonica cultivar-group)]
Unigene_1485	2	0	0	2	putative gigantea [Oryza sativa (japonica cultivar-group)]
Unigene_1486	2	1	0	1	Os05g0306000 [Oryza sativa (japonica cultivar-group)] gi|113578703|dbj|BAF17066.1| Os05g0306000 [Oryza sativa (japonica cultivar-group)]
Unigene_1487	2	1	1	0	Os05g0482700 [Oryza sativa (japonica cultivar-group)] gi|57863824|gb|AAW56877.1| 'putative 2,3-bisphosphoglycerate-independent phosphoglycerate mutase' [Oryza sativa (japonica cultivar-group)] gi|113579419|dbj|BAF17782.1| Os05g0482700 [Oryza sativa (japon
Unigene_1488	2	0	1	1	Os05g0519400 [Oryza sativa (japonica cultivar-group)] gi|52353695|gb|AAU44261.1| putative N-ethylmaleimide sensitive fusion protein [Oryza sativa (japonica cultivar-group)] gi|113579614|dbj|BAF17977.1| Os05g0519400 [Oryza sativa (japonica cultivar-group)]
Unigene_1489	2	0	0	2	Os08g0192900 [Oryza sativa (japonica cultivar-group)] gi|40253662|dbj|BAD05605.1| putative nucleolin [Oryza sativa (japonica cultivar-group)] gi|51449869|gb|AAU01907.1| putative nucleolin [Oryza sativa (indica cultivar-group)] gi|113623147|dbj|BAF23092.1|
Unigene_1490	2	0	0	2	Os04g0398600 [Oryza sativa (japonica cultivar-group)] gi|38347167|emb|CAE05157.2| OSJNBa0039C07.13 [Oryza sativa (japonica cultivar-group)] gi|113564244|dbj|BAF14587.1| Os04g0398600 [Oryza sativa (japonica cultivar-group)] gi|116309465|emb|CAH66536.1| H02
Unigene_1491	2	0	1	1	Leucine Rich Repeat family protein, expressed [Oryza sativa (japonica cultivar-group)]
Unigene_1492	2	0	1	1	Os03g0784300 [Oryza sativa (japonica cultivar-group)] gi|113549943|dbj|BAF13386.1| Os03g0784300 [Oryza sativa (japonica cultivar-group)]
Unigene_1493	2	0	0	2	Os09g0528700 [Oryza sativa (japonica cultivar-group)] gi|50725143|dbj|BAD33760.1| putative cytochrome P450 [Oryza sativa (japonica cultivar-group)] gi|113631971|dbj|BAF25652.1| Os09g0528700 [Oryza sativa (japonica cultivar-group)]
Unigene_1494	2	2	0	0	Novel
Unigene_1495	2	0	2	0	DNA-binding bromodomain-containing protein-like [Oryza sativa (japonica cultivar-group)] gi|55297001|dbj|BAD68476.1| DNA-binding bromodomain-containing protein-like [Oryza sativa (japonica cultivar-group)]
Unigene_1496	2	1	1	0	Os09g0533400 [Oryza sativa (japonica cultivar-group)] gi|113632002|dbj|BAF25683.1| Os09g0533400 [Oryza sativa (japonica cultivar-group)]
Unigene_1497	2	2	0	0	P0497A05.19 [Oryza sativa (japonica cultivar-group)]
Unigene_1498	2	1	0	1	Os03g0756300 [Oryza sativa (japonica cultivar-group)] gi|37718805|gb|AAR01676.1| expressed protein [Oryza sativa (japonica cultivar-group)] gi|108711159|gb|ABF98954.1| expressed protein [Oryza sativa (japonica cultivar-group)] gi|113549787|dbj|BAF13230.1|
Unigene_1499	2	0	0	2	Novel
Unigene_1500	2	1	0	1	Os08g0517300 [Oryza sativa (japonica cultivar-group)] gi|42408737|dbj|BAD09973.1| putative C2H2 zinc-finger protein [Oryza sativa (japonica cultivar-group)] gi|42408759|dbj|BAD09995.1| putative C2H2 zinc-finger protein [Oryza sativa (japonica cultivar-gro
Unigene_1501	2	0	1	1	Helix-loop-helix DNA-binding domain containing protein, expressed [Oryza sativa (japonica cultivar-group)]
Unigene_1502	2	1	1	0	Os04g0530300 [Oryza sativa (japonica cultivar-group)] gi|38346625|emb|CAD41208.2| OSJNBa0074L08.19 [Oryza sativa (japonica cultivar-group)] gi|38346756|emb|CAE03861.2| OSJNBa0081C01.7 [Oryza sativa (japonica cultivar-group)] gi|113564959|dbj|BAF15302.1| O
Unigene_1503	2	1	1	0	Os02g0244100 [Oryza sativa (japonica cultivar-group)] gi|50252262|dbj|BAD28268.1| unknown protein [Oryza sativa (japonica cultivar-group)] gi|113535945|dbj|BAF08328.1| Os02g0244100 [Oryza sativa (japonica cultivar-group)]
Unigene_1504	2	0	1	1	Os04g0165300 [Oryza sativa (japonica cultivar-group)] gi|38346457|emb|CAE02113.2| OSJNBa0019G23.5 [Oryza sativa (japonica cultivar-group)] gi|113563702|dbj|BAF14045.1| Os04g0165300 [Oryza sativa (japonica cultivar-group)]
Unigene_1505	2	0	2	0	Os07g0167000 [Oryza sativa (japonica cultivar-group)] gi|50509964|dbj|BAD30374.1| putative eIF3e [Oryza sativa (japonica cultivar-group)] gi|113610510|dbj|BAF20888.1| Os07g0167000 [Oryza sativa (japonica cultivar-group)]
Unigene_1506	2	0	2	0	Os02g0681000 [Oryza sativa (japonica cultivar-group)] gi|50253141|dbj|BAD29387.1| mechanosensitive ion channel domain-containing protein-like [Oryza sativa (japonica cultivar-group)] gi|113537274|dbj|BAF09657.1| Os02g0681000 [Oryza sativa (japonica cultiv
Unigene_1507	2	1	0	1	Tubulin beta-3 chain (Beta-3 tubulin) gi|52076995|dbj|BAD46004.1| beta-tubulin R2242 [Oryza sativa (japonica cultivar-group)] gi|52077238|dbj|BAD46281.1| beta-tubulin R2242 [Oryza sativa (japonica cultivar-group)]
Unigene_1508	2	0	2	0	Os08g0274700 [Oryza sativa (japonica cultivar-group)] gi|113623398|dbj|BAF23343.1| Os08g0274700 [Oryza sativa (japonica cultivar-group)]
Unigene_1509	2	1	1	0	Os02g0686400 [Oryza sativa (japonica cultivar-group)] gi|41052719|dbj|BAD07576.1| putative aspartate-tRNA ligase [Oryza sativa (japonica cultivar-group)] gi|113537301|dbj|BAF09684.1| Os02g0686400 [Oryza sativa (japonica cultivar-group)]
Unigene_1510	2	0	1	1	Os01g0191100 [Oryza sativa (japonica cultivar-group)] gi|55771314|dbj|BAD72223.1| putative acidic ribosomal protein P2a-2 [Oryza sativa (japonica cultivar-group)] gi|113531799|dbj|BAF04182.1| Os01g0191100 [Oryza sativa (japonica cultivar-group)]
Unigene_1511	2	1	1	0	Os06g0535300 [Oryza sativa (japonica cultivar-group)] gi|53792030|dbj|BAD54615.1| putative DNAJ heat shock N-terminal domain-containing protein [Oryza sativa (japonica cultivar-group)] gi|113595830|dbj|BAF19704.1| Os06g0535300 [Oryza sativa (japonica cult
Unigene_1512	2	2	0	0	Os05g0181200 [Oryza sativa (japonica cultivar-group)] gi|113578364|dbj|BAF16727.1| Os05g0181200 [Oryza sativa (japonica cultivar-group)]
Unigene_1513	2	0	0	2	Novel
Unigene_1514	2	0	2	0	Os05g0451300 [Oryza sativa (japonica cultivar-group)] gi|55733843|gb|AAV59350.1| unknown protein [Oryza sativa (japonica cultivar-group)] gi|113579258|dbj|BAF17621.1| Os05g0451300 [Oryza sativa (japonica cultivar-group)]
Unigene_1515	2	1	1	0	phosphoglycerate mutase-like protein [Oryza sativa (japonica cultivar-group)]
Unigene_1516	2	1	1	0	Os05g0256000 [Oryza sativa (japonica cultivar-group)] gi|54287644|gb|AAV31388.1| putative TGF-beta receptor interacting protein [Oryza sativa (japonica cultivar-group)] gi|113578587|dbj|BAF16950.1| Os05g0256000 [Oryza sativa (japonica cultivar-group)]
Unigene_1517	2	0	1	1	MYB19 protein [Oryza sativa (japonica cultivar-group)]
Unigene_1518	2	0	1	1	Os06g0602600 [Oryza sativa (japonica cultivar-group)] gi|51090885|dbj|BAD35458.1| unknown protein [Oryza sativa (japonica cultivar-group)] gi|113596048|dbj|BAF19922.1| Os06g0602600 [Oryza sativa (japonica cultivar-group)]
Unigene_1519	2	0	2	0	Os05g0147400 [Oryza sativa (japonica cultivar-group)] gi|51038168|gb|AAT93971.1| putative chaperonin [Oryza sativa (japonica cultivar-group)] gi|113578192|dbj|BAF16555.1| Os05g0147400 [Oryza sativa (japonica cultivar-group)]
Unigene_1520	2	2	0	0	Novel
Unigene_1521	2	1	1	0	putative beta-galactosidase precursor [Hordeum vulgare]
Unigene_1522	2	0	1	1	Os02g0791200 [Oryza sativa (japonica cultivar-group)] gi|47497067|dbj|BAD19119.1| putative receptor-like kinase Xa21-binding protein 3 [Oryza sativa (japonica cultivar-group)] gi|113537888|dbj|BAF10271.1| Os02g0791200 [Oryza sativa (japonica cultivar-grou
Unigene_1523	2	2	0	0	Novel
Unigene_1524	2	0	2	0	Os02g0822300 [Oryza sativa (japonica cultivar-group)] gi|48716278|dbj|BAD22893.1| KH domain-containing protein NOVA-like [Oryza sativa (japonica cultivar-group)] gi|48716520|dbj|BAD23125.1| KH domain-containing protein NOVA-like [Oryza sativa (japonica cu
Unigene_1525	2	1	1	0	Os01g0512100 [Oryza sativa (japonica cultivar-group)] gi|56201625|dbj|BAD73072.1| putative Altered Response to Gravity [Oryza sativa (japonica cultivar-group)] gi|56201814|dbj|BAD73264.1| putative Altered Response to Gravity [Oryza sativa (japonica cultiv
Unigene_1526	2	1	1	0	Os08g0548200 [Oryza sativa (japonica cultivar-group)] gi|42407549|dbj|BAD10754.1| putative ER lumen protein-retaining receptor [Oryza sativa (japonica cultivar-group)] gi|42408730|dbj|BAD09948.1| putative ER lumen protein-retaining receptor [Oryza sativa
Unigene_1527	2	1	1	0	Os11g0483600 [Oryza sativa (japonica cultivar-group)] gi|77550891|gb|ABA93688.1| SAP domain containing protein, expressed [Oryza sativa (japonica cultivar-group)] gi|113645128|dbj|BAF28269.1| Os11g0483600 [Oryza sativa (japonica cultivar-group)]
Unigene_1528	2	0	2	0	Os06g0358800 [Oryza sativa (japonica cultivar-group)] gi|51091751|dbj|BAD36550.1| CAF protein-like [Oryza sativa (japonica cultivar-group)] gi|113595641|dbj|BAF19515.1| Os06g0358800 [Oryza sativa (japonica cultivar-group)]
Unigene_1529	2	1	0	1	Os01g0765300 [Oryza sativa (japonica cultivar-group)] gi|113533880|dbj|BAF06263.1| Os01g0765300 [Oryza sativa (japonica cultivar-group)]
Unigene_1530	2	0	2	0	Os10g0345100 [Oryza sativa (japonica cultivar-group)] gi|113639003|dbj|BAF26308.1| Os10g0345100 [Oryza sativa (japonica cultivar-group)]
Unigene_1531	2	0	2	0	GTP-binding signal recognition particle SRP54, G-domain [Medicago truncatula]
Unigene_1532	2	2	0	0	Os07g0101500 [Oryza sativa (japonica cultivar-group)] gi|50508924|dbj|BAD31829.1| putative sterol 4-alpha-methyl-oxidase [Oryza sativa (japonica cultivar-group)] gi|113610214|dbj|BAF20592.1| Os07g0101500 [Oryza sativa (japonica cultivar-group)]
Unigene_1533	2	1	0	1	Os12g0104700 [Oryza sativa (japonica cultivar-group)] gi|77552801|gb|ABA95597.1| expressed protein [Oryza sativa (japonica cultivar-group)] gi|113648434|dbj|BAF28946.1| Os12g0104700 [Oryza sativa (japonica cultivar-group)]
Unigene_1534	2	1	1	0	Os10g0188100 [Oryza sativa (japonica cultivar-group)] gi|62733662|gb|AAX95774.1| putative transcription initiation factor [Oryza sativa (japonica cultivar-group)] gi|78708005|gb|ABB46980.1| mutant TFIIF-alpha, putative, expressed [Oryza sativa (japonica c
Unigene_1535	2	0	1	1	Os03g0271400 [Oryza sativa (japonica cultivar-group)] gi|108707418|gb|ABF95213.1| HEAT repeat family protein, expressed [Oryza sativa (japonica cultivar-group)] gi|113548162|dbj|BAF11605.1| Os03g0271400 [Oryza sativa (japonica cultivar-group)]
Unigene_1536	2	1	1	0	Os05g0568000 [Oryza sativa (japonica cultivar-group)] gi|51854289|gb|AAU10670.1| putative beta-ketoacyl-CoA synthase [Oryza sativa (japonica cultivar-group)] gi|113579905|dbj|BAF18268.1| Os05g0568000 [Oryza sativa (japonica cultivar-group)]
Unigene_1537	2	0	2	0	Os09g0309100 [Oryza sativa (japonica cultivar-group)] gi|51091487|dbj|BAD36226.1| SWIM zinc finger family protein-like [Oryza sativa (japonica cultivar-group)] gi|51091692|dbj|BAD36475.1| SWIM zinc finger family protein-like [Oryza sativa (japonica cultiv
Unigene_1538	2	1	1	0	Homeobox domain containing protein, expressed [Oryza sativa (japonica cultivar-group)]
Unigene_1539	2	1	1	0	Os01g0766000 [Oryza sativa (japonica cultivar-group)] gi|113533884|dbj|BAF06267.1| Os01g0766000 [Oryza sativa (japonica cultivar-group)]
Unigene_1540	2	0	1	1	Os01g0518500 [Oryza sativa (japonica cultivar-group)] gi|56202255|dbj|BAD73696.1| putative alpha-galactosidase [Oryza sativa (japonica cultivar-group)] gi|113532734|dbj|BAF05117.1| Os01g0518500 [Oryza sativa (japonica cultivar-group)]
Unigene_1541	2	2	0	0	B0402A04.3 [Oryza sativa (indica cultivar-group)]
Unigene_1542	2	0	0	2	Os05g0151400 [Oryza sativa (japonica cultivar-group)] gi|113578224|dbj|BAF16587.1| Os05g0151400 [Oryza sativa (japonica cultivar-group)]
Unigene_1543	2	0	1	1	Os06g0724400 [Oryza sativa (japonica cultivar-group)] gi|113596652|dbj|BAF20526.1| Os06g0724400 [Oryza sativa (japonica cultivar-group)]
Unigene_1544	2	0	1	1	putative RNA-binding protein [Oryza sativa (japonica cultivar-group)] gi|53793076|dbj|BAD54286.1| putative RNA-binding protein [Oryza sativa (japonica cultivar-group)]
Unigene_1545	2	1	1	0	Os02g0697600 [Oryza sativa (japonica cultivar-group)] gi|41052952|dbj|BAD07862.1| 26S proteosome regulatory subunit-like [Oryza sativa (japonica cultivar-group)] gi|113537352|dbj|BAF09735.1| Os02g0697600 [Oryza sativa (japonica cultivar-group)]
Unigene_1546	2	0	0	2	Os04g0107900 [Oryza sativa (japonica cultivar-group)] gi|113563591|dbj|BAF13934.1| Os04g0107900 [Oryza sativa (japonica cultivar-group)]
Unigene_1547	2	0	1	1	Os06g0524400 [Oryza sativa (japonica cultivar-group)] gi|52075852|dbj|BAD45679.1| leaf senescence protein-like [Oryza sativa (japonica cultivar-group)] gi|113595798|dbj|BAF19672.1| Os06g0524400 [Oryza sativa (japonica cultivar-group)]
Unigene_1548	2	0	2	0	Os10g0564000 [Oryza sativa (japonica cultivar-group)] gi|12597878|gb|AAG60186.1|AC084763_6 putative nucleic acid binding protein [Oryza sativa] gi|31433543|gb|AAP55041.1| KH domain-containing protein, putative, expressed [Oryza sativa (japonica cultivar-g
Unigene_1549	2	1	1	0	Os08g0447200 [Oryza sativa (japonica cultivar-group)] gi|42408281|dbj|BAD09436.1| suppressor-like protein [Oryza sativa (japonica cultivar-group)] gi|42409462|dbj|BAD09819.1| suppressor-like protein [Oryza sativa (japonica cultivar-group)] gi|113623899|db
Unigene_1550	2	0	1	1	Novel
Unigene_1551	2	0	2	0	Novel
Unigene_1552	2	0	1	1	Os03g0655700 [Oryza sativa (japonica cultivar-group)] gi|113549278|dbj|BAF12721.1| Os03g0655700 [Oryza sativa (japonica cultivar-group)]
Unigene_1553	2	1	1	0	Os05g0502800 [Oryza sativa (japonica cultivar-group)] gi|53749377|gb|AAU90236.1| unknown protein [Oryza sativa (japonica cultivar-group)] gi|113579527|dbj|BAF17890.1| Os05g0502800 [Oryza sativa (japonica cultivar-group)]
Unigene_1554	2	1	1	0	Os09g0277800 [Oryza sativa (japonica cultivar-group)] gi|49388819|dbj|BAD26009.1| putative enoyl-ACP reductase [Oryza sativa (japonica cultivar-group)] gi|113630985|dbj|BAF24666.1| Os09g0277800 [Oryza sativa (japonica cultivar-group)]
Unigene_1555	2	0	1	1	Os06g0139700 [Oryza sativa (japonica cultivar-group)] gi|113594786|dbj|BAF18660.1| Os06g0139700 [Oryza sativa (japonica cultivar-group)]
Unigene_1556	2	1	0	1	unknown protein [Oryza sativa (japonica cultivar-group)]
Unigene_1557	2	0	1	1	Os04g0492900 [Oryza sativa (japonica cultivar-group)] gi|21740788|emb|CAD41533.1| OSJNBb0091E11.2 [Oryza sativa (japonica cultivar-group)] gi|38346227|emb|CAE02049.2| OJ990528_30.7 [Oryza sativa (japonica cultivar-group)] gi|90265163|emb|CAH67731.1| H0522
Unigene_1558	2	0	1	1	Os03g0583800 [Oryza sativa (japonica cultivar-group)] gi|41469328|gb|AAS07184.1| putative peroxisomal membrane protein [Oryza sativa (japonica cultivar-group)] gi|108709532|gb|ABF97327.1| peroxisomal membrane protein, putative, expressed [Oryza sativa (ja
Unigene_1559	2	2	0	0	Novel
Unigene_1560	2	2	0	0	Os08g0548900 [Oryza sativa (japonica cultivar-group)] gi|1930070|gb|AAB51521.1| proteasome alpha subunit [Oryza sativa] gi|42407555|dbj|BAD10760.1| proteasome alpha subunit [Oryza sativa (japonica cultivar-group)] gi|42407804|dbj|BAD08948.1| proteasome al
Unigene_1561	2	0	2	0	MADS-box protein 84 [Oryza sativa (indica cultivar-group)]
Unigene_1562	2	1	0	1	Os05g0542600 [Oryza sativa (japonica cultivar-group)] gi|113579747|dbj|BAF18110.1| Os05g0542600 [Oryza sativa (japonica cultivar-group)]
Unigene_1563	2	0	2	0	unknown protein [Oryza sativa (japonica cultivar-group)] gi|51090710|dbj|BAD36718.1| unknown protein [Oryza sativa (japonica cultivar-group)] gi|51090714|dbj|BAD36722.1| unknown protein [Oryza sativa (japonica cultivar-group)] gi|51090720|dbj|BAD36728.1|
Unigene_1564	2	2	0	0	Os07g0462200 [Oryza sativa (japonica cultivar-group)] gi|34394069|dbj|BAC84171.1| unknown protein [Oryza sativa (japonica cultivar-group)] gi|113611116|dbj|BAF21494.1| Os07g0462200 [Oryza sativa (japonica cultivar-group)]
Unigene_1565	2	1	0	1	Os07g0695800 [Oryza sativa (japonica cultivar-group)] gi|34394039|dbj|BAC84070.1| putative 2-oxoglutarate dehydrogenase, E1 subunit [Oryza sativa (japonica cultivar-group)] gi|113612283|dbj|BAF22661.1| Os07g0695800 [Oryza sativa (japonica cultivar-group)]
Unigene_1566	2	0	0	2	Os04g0538700 [Oryza sativa (japonica cultivar-group)] gi|21740428|emb|CAD41613.1| OSJNBa0091D06.22 [Oryza sativa (japonica cultivar-group)] gi|113565003|dbj|BAF15346.1| Os04g0538700 [Oryza sativa (japonica cultivar-group)]
Unigene_1567	2	1	0	1	Os07g0184800 [Oryza sativa (japonica cultivar-group)] gi|25553627|dbj|BAC24887.1| putative histone H1 [Oryza sativa (japonica cultivar-group)] gi|113610596|dbj|BAF20974.1| Os07g0184800 [Oryza sativa (japonica cultivar-group)]
Unigene_1568	2	1	1	0	Novel
Unigene_1569	2	1	1	0	putative farnesylated protein [Oryza sativa (japonica cultivar-group)]
Unigene_1570	2	0	1	1	Novel
Unigene_1571	2	1	1	0	Os06g0194000 [Oryza sativa (japonica cultivar-group)] gi|6176534|gb|AAF05606.1|AF190770_1 EREBP-like protein [Oryza sativa] gi|51090802|dbj|BAD35280.1| EREBP-like protein [Oryza sativa (japonica cultivar-group)] gi|51091011|dbj|BAD35637.1| EREBP-like prot
Unigene_1572	2	1	1	0	Os01g0556400 [Oryza sativa (japonica cultivar-group)] gi|113532855|dbj|BAF05238.1| Os01g0556400 [Oryza sativa (japonica cultivar-group)]
Unigene_1573	2	0	2	0	Os01g0752700 [Oryza sativa (japonica cultivar-group)] gi|57899605|dbj|BAD87184.1| putative GTPase [Oryza sativa (japonica cultivar-group)] gi|113533799|dbj|BAF06182.1| Os01g0752700 [Oryza sativa (japonica cultivar-group)]
Unigene_1574	2	1	1	0	Novel
Unigene_1575	2	0	1	1	Os01g0642000 [Oryza sativa (japonica cultivar-group)] gi|55297099|dbj|BAD68743.1| carboxylesterase-like [Oryza sativa (japonica cultivar-group)] gi|55297181|dbj|BAD68856.1| carboxylesterase-like [Oryza sativa (japonica cultivar-group)] gi|113533219|dbj|BA
Unigene_1576	2	0	1	1	Os03g0218300 [Oryza sativa (japonica cultivar-group)] gi|108706872|gb|ABF94667.1| expressed protein [Oryza sativa (japonica cultivar-group)] gi|113547866|dbj|BAF11309.1| Os03g0218300 [Oryza sativa (japonica cultivar-group)]
Unigene_1577	2	2	0	0	Os08g0387400 [Oryza sativa (japonica cultivar-group)] gi|75134763|sp|Q6ZA06|GUN20_ORYSA Endoglucanase 20 precursor (Endo-1,4-beta glucanase 20) (OsGLU15) gi|40253487|dbj|BAD05437.1| putative cellulase [Oryza sativa (japonica cultivar-group)] gi|113623682|
Unigene_1578	2	2	0	0	Os06g0112200 [Oryza sativa (japonica cultivar-group)] gi|7363290|dbj|BAA93034.1| methylthioadenosine/S-adenosyl homocysteine nucleosidase [Oryza sativa (japonica cultivar-group)] gi|32352128|dbj|BAC78557.1| hypothetical protein [Oryza sativa (japonica cul
Unigene_1579	2	1	0	1	Os04g0586100 [Oryza sativa (japonica cultivar-group)] gi|38344284|emb|CAE03767.2| OSJNBa0013K16.16 [Oryza sativa (japonica cultivar-group)] gi|113565254|dbj|BAF15597.1| Os04g0586100 [Oryza sativa (japonica cultivar-group)] gi|116309830|emb|CAH66867.1| H03
Unigene_1580	2	0	2	0	putative Myb-related protein [Oryza sativa] gi|31433512|gb|AAP55017.1| ZmMybst1, putative, expressed [Oryza sativa (japonica cultivar-group)]
Unigene_1581	2	1	1	0	Os06g0115400 [Oryza sativa (japonica cultivar-group)] gi|55295898|dbj|BAD67766.1| putative iron superoxide dismutase [Oryza sativa (japonica cultivar-group)] gi|55296188|dbj|BAD67906.1| putative iron superoxide dismutase [Oryza sativa (japonica cultivar-g
Unigene_1582	2	0	2	0	Os05g0445500 [Oryza sativa (japonica cultivar-group)] gi|52353712|gb|AAU44278.1| putative 60S acidic ribosomal protein [Oryza sativa (japonica cultivar-group)] gi|113579234|dbj|BAF17597.1| Os05g0445500 [Oryza sativa (japonica cultivar-group)]
Unigene_1583	2	1	1	0	Os09g0123200 [Oryza sativa (japonica cultivar-group)] gi|34555646|gb|AAQ74971.1| flowering time control protein isoform OsFCA-3 [Oryza sativa (indica cultivar-group)] gi|113630834|dbj|BAF24515.1| Os09g0123200 [Oryza sativa (japonica cultivar-group)]
Unigene_1584	2	1	1	0	Os12g0468600 [Oryza sativa (japonica cultivar-group)] gi|77555621|gb|ABA98417.1| Amidohydrolase family protein, expressed [Oryza sativa (japonica cultivar-group)] gi|108862664|gb|ABG22018.1| Amidohydrolase family protein, expressed [Oryza sativa (japonica
Unigene_1585	2	1	0	1	Os06g0342200 [Oryza sativa (japonica cultivar-group)] gi|31043871|emb|CAD91551.1| eukaryotic translation initiation factor 1A [Oryza sativa (japonica cultivar-group)] gi|54290949|dbj|BAD61630.1| putative eukaryotic translation initiation factor 1A [Oryza
Unigene_1586	2	1	1	0	Os01g0744300 [Oryza sativa (japonica cultivar-group)] gi|113533755|dbj|BAF06138.1| Os01g0744300 [Oryza sativa (japonica cultivar-group)]
Unigene_1587	2	0	0	2	Os05g0105100 [Oryza sativa (japonica cultivar-group)] gi|46359908|gb|AAS88840.1| putative GTP-binding protein [Oryza sativa (japonica cultivar-group)] gi|52353601|gb|AAU44167.1| putative GTP-binding protein [Oryza sativa (japonica cultivar-group)] gi|1135
Unigene_1588	2	0	1	1	Os01g0923900 [Oryza sativa (japonica cultivar-group)] gi|113534774|dbj|BAF07157.1| Os01g0923900 [Oryza sativa (japonica cultivar-group)]
Unigene_1589	2	2	0	0	Os05g0113500 [Oryza sativa (japonica cultivar-group)] gi|113578008|dbj|BAF16371.1| Os05g0113500 [Oryza sativa (japonica cultivar-group)]
Unigene_1590	2	0	1	1	Os07g0110200 [Oryza sativa (japonica cultivar-group)] gi|113610266|dbj|BAF20644.1| Os07g0110200 [Oryza sativa (japonica cultivar-group)]
Unigene_1591	2	0	0	2	Os12g0425800 [Oryza sativa (japonica cultivar-group)] gi|77555147|gb|ABA97943.1| expressed protein [Oryza sativa (japonica cultivar-group)] gi|113649172|dbj|BAF29684.1| Os12g0425800 [Oryza sativa (japonica cultivar-group)]
Unigene_1592	2	0	0	2	H0622F05.2 [Oryza sativa (indica cultivar-group)] gi|116309400|emb|CAH66477.1| OSIGBa0137L20.6 [Oryza sativa (indica cultivar-group)]
Unigene_1593	2	0	2	0	OSIGBa0132E09-OSIGBa0108L24.1 [Oryza sativa (indica cultivar-group)]
Unigene_1594	2	1	1	0	Os03g0191100 [Oryza sativa (japonica cultivar-group)] gi|108706604|gb|ABF94399.1| Mitochondrial carrier protein, expressed [Oryza sativa (japonica cultivar-group)] gi|113547702|dbj|BAF11145.1| Os03g0191100 [Oryza sativa (japonica cultivar-group)]
Unigene_1595	2	0	2	0	aminotransferase-like protein [Oryza sativa (japonica cultivar-group)]
Unigene_1596	2	0	1	1	Os04g0675500 [Oryza sativa (japonica cultivar-group)] gi|38344929|emb|CAE03245.2| OSJNBa0018M05.20 [Oryza sativa (japonica cultivar-group)] gi|90399055|emb|CAJ86104.1| H0103C06.8 [Oryza sativa (indica cultivar-group)] gi|113565819|dbj|BAF16162.1| Os04g067
Unigene_1597	2	2	0	0	OSIGBa0126B18.9 [Oryza sativa (indica cultivar-group)]
Unigene_1598	2	1	1	0	Os02g0209100 [Oryza sativa (japonica cultivar-group)] gi|113535795|dbj|BAF08178.1| Os02g0209100 [Oryza sativa (japonica cultivar-group)]
Unigene_1599	2	2	0	0	Os04g0589200 [Oryza sativa (japonica cultivar-group)] gi|38346709|emb|CAE04859.2| OSJNBa0086O06.7 [Oryza sativa (japonica cultivar-group)] gi|113565268|dbj|BAF15611.1| Os04g0589200 [Oryza sativa (japonica cultivar-group)]
Unigene_1600	2	0	2	0	Os10g0580800 [Oryza sativa (japonica cultivar-group)] gi|12039365|gb|AAG46151.1|AC018727_3 putative Clp protease [Oryza sativa] gi|31433719|gb|AAP55198.1| ATP-dependent Clp protease proteolytic subunit 3, putative, expressed [Oryza sativa (japonica cultiv
Unigene_1601	2	1	1	0	putative Tryptophan synthase beta chain [Oryza sativa (japonica cultivar-group)]
Unigene_1602	2	0	1	1	Os09g0509300 [Oryza sativa (japonica cultivar-group)] gi|113631861|dbj|BAF25542.1| Os09g0509300 [Oryza sativa (japonica cultivar-group)]
Unigene_1603	2	1	0	1	Os02g0516600 [Oryza sativa (japonica cultivar-group)] gi|51536037|dbj|BAD38143.1| putative ring finger protein 10 [Oryza sativa (japonica cultivar-group)] gi|113536489|dbj|BAF08872.1| Os02g0516600 [Oryza sativa (japonica cultivar-group)]
Unigene_1604	2	0	1	1	hypothetical protein Npun02000359 [Nostoc punctiforme PCC 73102]
Unigene_1605	2	1	0	1	Os08g0530600 [Oryza sativa (japonica cultivar-group)] gi|113624297|dbj|BAF24242.1| Os08g0530600 [Oryza sativa (japonica cultivar-group)]
Unigene_1606	2	0	1	1	Os10g0497900 [Oryza sativa (japonica cultivar-group)] gi|113639572|dbj|BAF26877.1| Os10g0497900 [Oryza sativa (japonica cultivar-group)]
Unigene_1607	2	0	2	0	Os01g0965400 [Oryza sativa (japonica cultivar-group)] gi|57900163|dbj|BAD88248.1| putative UMP-kinase [Oryza sativa (japonica cultivar-group)] gi|113535024|dbj|BAF07407.1| Os01g0965400 [Oryza sativa (japonica cultivar-group)]
Unigene_1608	2	0	0	2	putative Tryptophan synthase beta chain [Oryza sativa (japonica cultivar-group)]
Unigene_1609	2	0	0	2	Os01g0851600 [Oryza sativa (japonica cultivar-group)] gi|20805184|dbj|BAB92853.1| putative steroid 5alpha-reductase [Oryza sativa (japonica cultivar-group)] gi|113534353|dbj|BAF06736.1| Os01g0851600 [Oryza sativa (japonica cultivar-group)]
Unigene_1610	2	0	0	2	hypothetical protein [Oryza sativa (japonica cultivar-group)]
Unigene_1611	2	0	1	1	hypothetical protein [Arabidopsis thaliana]
Unigene_1612	2	0	2	0	mannitol dehydrogenase, putative, expressed [Oryza sativa (japonica cultivar-group)]
Unigene_1613	2	0	0	2	Os05g0577700 [Oryza sativa (japonica cultivar-group)] gi|47900284|gb|AAT39152.1| putative protein kinase [Oryza sativa (japonica cultivar-group)] gi|113579959|dbj|BAF18322.1| Os05g0577700 [Oryza sativa (japonica cultivar-group)]
Unigene_1614	2	1	0	1	membrane related protein [Oryza sativa (japonica cultivar-group)]
Unigene_1615	2	0	2	0	Os06g0137500 [Oryza sativa (japonica cultivar-group)] gi|113594773|dbj|BAF18647.1| Os06g0137500 [Oryza sativa (japonica cultivar-group)]
Unigene_1616	2	0	1	1	Hypothetical protein [Oryza sativa (japonica cultivar-group)]
Unigene_1617	2	0	1	1	hypothetical protein LOC_Os11g12590 [Oryza sativa (japonica cultivar-group)] gi|77549393|gb|ABA92190.1| hypothetical protein LOC_Os11g12590 [Oryza sativa (japonica cultivar-group)]
Unigene_1618	2	0	1	1	casein kinase II alpha subunit [Oryza sativa (indica cultivar-group)] gi|12697581|dbj|BAB21591.1| casein kinase II alpha subunit [Oryza sativa (indica cultivar-group)] gi|78058614|gb|ABB17668.1| Hd6 [Oryza sativa (indica cultivar-group)] gi|78058616|gb|AB
Unigene_1619	2	1	1	0	heavy meromyosin-like protein [Oryza sativa (japonica cultivar-group)]
Unigene_1620	2	0	2	0	Os05g0429000 [Oryza sativa (japonica cultivar-group)] gi|46391143|gb|AAS90670.1| putative hydroxymethyltransferase [Oryza sativa (japonica cultivar-group)] gi|55733911|gb|AAV59418.1| putative hydroxymethyltransferase [Oryza sativa (japonica cultivar-group
Unigene_1621	2	1	1	0	Os01g0767100 [Oryza sativa (japonica cultivar-group)] gi|53792444|dbj|BAD53352.1| putative prolylcarboxypeptidase, isoform 1 [Oryza sativa (japonica cultivar-group)] gi|53793554|dbj|BAD53324.1| putative prolylcarboxypeptidase, isoform 1 [Oryza sativa (jap
Unigene_1622	2	0	2	0	Os03g0795900 [Oryza sativa (japonica cultivar-group)] gi|50400035|gb|AAT76423.1| putative HSF-type DNA-binding protein [Oryza sativa (japonica cultivar-group)] gi|108711543|gb|ABF99338.1| HSF-type DNA-binding domain containing protein, expressed [Oryza sa
Unigene_1623	2	0	1	1	apoptosis-related protein [Oryza sativa (indica cultivar-group)]
Unigene_1624	2	1	1	0	Os07g0581000 [Oryza sativa (japonica cultivar-group)] gi|50508455|dbj|BAD30567.1| transporter-related-like [Oryza sativa (japonica cultivar-group)] gi|50509221|dbj|BAD30491.1| transporter-related-like [Oryza sativa (japonica cultivar-group)] gi|113611639|
Unigene_1625	2	0	2	0	Os01g0232400 [Oryza sativa (japonica cultivar-group)] gi|56783880|dbj|BAD81292.1| putative VHS1 protein [Oryza sativa (japonica cultivar-group)] gi|113532034|dbj|BAF04417.1| Os01g0232400 [Oryza sativa (japonica cultivar-group)]
Unigene_1626	2	0	1	1	protein T7N9.4 [imported] - Arabidopsis thaliana-related [Medicago truncatula]
Unigene_1627	2	0	2	0	Os06g0661500 [Oryza sativa (japonica cultivar-group)] gi|52075899|dbj|BAD45845.1| unknown protein [Oryza sativa (japonica cultivar-group)] gi|52077381|dbj|BAD46421.1| unknown protein [Oryza sativa (japonica cultivar-group)] gi|113596315|dbj|BAF20189.1| Os
Unigene_1628	2	0	0	2	OSIGBa0157K09-H0214G12.11 [Oryza sativa (indica cultivar-group)]
Unigene_1629	2	1	0	1	Os03g0168900 [Oryza sativa (japonica cultivar-group)] gi|19071645|gb|AAL84312.1|AC073556_29 unknown protein [Oryza sativa (japonica cultivar-group)] gi|108706392|gb|ABF94187.1| ribosomal protein L32 containing protein, expressed [Oryza sativa (japonica cu
Unigene_1630	2	1	1	0	Novel
Unigene_1631	2	1	0	1	Novel
Unigene_1632	2	1	0	1	Os09g0466100 [Oryza sativa (japonica cultivar-group)] gi|18916916|dbj|BAB85522.1| cyclin [Oryza sativa (japonica cultivar-group)] gi|46806319|dbj|BAD17511.1| cyclin [Oryza sativa (japonica cultivar-group)] gi|113631650|dbj|BAF25331.1| Os09g0466100 [Oryza
Unigene_1633	2	1	1	0	Os05g0457700 [Oryza sativa (japonica cultivar-group)] gi|52353444|gb|AAU44012.1| unknown protein [Oryza sativa (japonica cultivar-group)] gi|113579291|dbj|BAF17654.1| Os05g0457700 [Oryza sativa (japonica cultivar-group)]
Unigene_1634	2	0	2	0	Os12g0617900 [Oryza sativa (japonica cultivar-group)] gi|110832776|sp|Q2QM47|BSL2_ORYSA Serine/threonine-protein phosphatase BSL2 homolog (BSU1-like protein 2 homolog) gi|108862970|gb|ABA99873.2| kelch repeat-containing serine/threonine phosphoesterase fa
Unigene_1635	2	1	1	0	OSIGBa0099L20.2 [Oryza sativa (indica cultivar-group)]
Unigene_1636	2	0	1	1	Os01g0590200 [Oryza sativa (japonica cultivar-group)] gi|113532979|dbj|BAF05362.1| Os01g0590200 [Oryza sativa (japonica cultivar-group)]
Unigene_1637	2	0	2	0	putative aminopropyl transferase [Oryza sativa (japonica cultivar-group)] gi|50252211|dbj|BAD28219.1| putative aminopropyl transferase [Oryza sativa (japonica cultivar-group)]
Unigene_1638	2	1	0	1	Os08g0532900 [Oryza sativa (japonica cultivar-group)] gi|42761389|dbj|BAD11657.1| coated vesicle membrane protein-like [Oryza sativa (japonica cultivar-group)] gi|113624313|dbj|BAF24258.1| Os08g0532900 [Oryza sativa (japonica cultivar-group)]
Unigene_1639	2	1	0	1	Os11g0531300 [Oryza sativa (japonica cultivar-group)] gi|77551249|gb|ABA94046.1| Zinc knuckle family protein, expressed [Oryza sativa (japonica cultivar-group)] gi|113645232|dbj|BAF28373.1| Os11g0531300 [Oryza sativa (japonica cultivar-group)]
Unigene_1640	2	0	2	0	Novel
Unigene_1641	2	1	1	0	Os06g0175400 [Oryza sativa (japonica cultivar-group)] gi|113594989|dbj|BAF18863.1| Os06g0175400 [Oryza sativa (japonica cultivar-group)]
Unigene_1642	2	0	1	1	Os03g0722600 [Oryza sativa (japonica cultivar-group)] gi|108710806|gb|ABF98601.1| cyclase-associated protein, putative, expressed [Oryza sativa (japonica cultivar-group)] gi|113549583|dbj|BAF13026.1| Os03g0722600 [Oryza sativa (japonica cultivar-group)]
Unigene_1643	2	0	2	0	Os06g0130000 [Oryza sativa (japonica cultivar-group)] gi|52075628|dbj|BAD44799.1| putative spastin protein orthologue [Oryza sativa (japonica cultivar-group)] gi|113594726|dbj|BAF18600.1| Os06g0130000 [Oryza sativa (japonica cultivar-group)]
Unigene_1644	2	0	2	0	Os06g0606000 [Oryza sativa (japonica cultivar-group)] gi|51090941|dbj|BAD35545.1| putative serine/threonine kinase [Oryza sativa (japonica cultivar-group)] gi|51091373|dbj|BAD36106.1| putative serine/threonine kinase [Oryza sativa (japonica cultivar-group
Unigene_1645	2	2	0	0	Os07g0511500 [Oryza sativa (japonica cultivar-group)] gi|113611299|dbj|BAF21677.1| Os07g0511500 [Oryza sativa (japonica cultivar-group)]
Unigene_1646	2	0	0	2	Novel
Unigene_1647	2	0	1	1	Os04g0628400 [Oryza sativa (japonica cultivar-group)] gi|113565531|dbj|BAF15874.1| Os04g0628400 [Oryza sativa (japonica cultivar-group)]
Unigene_1648	2	1	0	1	Os08g0558700 [Oryza sativa (japonica cultivar-group)] gi|45736099|dbj|BAD13130.1| unknown protein [Oryza sativa (japonica cultivar-group)] gi|113624465|dbj|BAF24410.1| Os08g0558700 [Oryza sativa (japonica cultivar-group)]
Unigene_1649	2	0	1	1	expressed protein [Oryza sativa (japonica cultivar-group)] gi|78708896|gb|ABB47871.1| expressed protein [Oryza sativa (japonica cultivar-group)]
Unigene_1650	2	0	1	1	TPA: histidine kinase [Oryza sativa (japonica cultivar-group)]
Unigene_1651	2	1	0	1	Os04g0464500 [Oryza sativa (japonica cultivar-group)] gi|113564589|dbj|BAF14932.1| Os04g0464500 [Oryza sativa (japonica cultivar-group)]
Unigene_1652	2	1	0	1	Os01g0281000 [Oryza sativa (japonica cultivar-group)] gi|6498442|dbj|BAA87845.1| unknown protein [Oryza sativa (japonica cultivar-group)] gi|11041564|dbj|BAB00648.2| unnamed protein product [Oryza sativa (japonica cultivar-group)] gi|11138071|dbj|BAB17744
Unigene_1653	2	0	2	0	Novel
Unigene_1654	2	1	0	1	Novel
Unigene_1655	2	2	0	0	Os10g0476700 [Oryza sativa (japonica cultivar-group)] gi|78708813|gb|ABB47788.1| GDSL-like Lipase/Acylhydrolase family protein, expressed [Oryza sativa (japonica cultivar-group)] gi|113639460|dbj|BAF26765.1| Os10g0476700 [Oryza sativa (japonica cultivar-g
Unigene_1656	2	0	1	1	Os05g0540800 [Oryza sativa (japonica cultivar-group)] gi|55908872|gb|AAV67815.1| unknown protein [Oryza sativa (japonica cultivar-group)] gi|113579734|dbj|BAF18097.1| Os05g0540800 [Oryza sativa (japonica cultivar-group)]
Unigene_1657	2	0	2	0	unknown protein [Oryza sativa (japonica cultivar-group)]
Unigene_1658	2	0	1	1	Os09g0434200 [Oryza sativa (japonica cultivar-group)] gi|50726036|dbj|BAD33561.1| putative ABI3-interacting protein 2, AIP2 [Oryza sativa (japonica cultivar-group)] gi|113631484|dbj|BAF25165.1| Os09g0434200 [Oryza sativa (japonica cultivar-group)]
Unigene_1659	2	0	2	0	Novel
Unigene_1660	2	0	1	1	Os07g0648300 [Oryza sativa (japonica cultivar-group)] gi|33146565|dbj|BAC79761.1| unknown protein [Oryza sativa (japonica cultivar-group)] gi|113612011|dbj|BAF22389.1| Os07g0648300 [Oryza sativa (japonica cultivar-group)]
Unigene_1661	2	1	0	1	Os07g0192000 [Oryza sativa (japonica cultivar-group)] gi|50510113|dbj|BAD30881.1| AAA-type ATPase-like [Oryza sativa (japonica cultivar-group)] gi|113610634|dbj|BAF21012.1| Os07g0192000 [Oryza sativa (japonica cultivar-group)]
Unigene_1662	2	0	1	1	Os03g0308200 [Oryza sativa (japonica cultivar-group)] gi|108707752|gb|ABF95547.1| cyclin, putative, expressed [Oryza sativa (japonica cultivar-group)] gi|113548374|dbj|BAF11817.1| Os03g0308200 [Oryza sativa (japonica cultivar-group)]
Unigene_1663	2	1	0	1	Os10g0178200 [Oryza sativa (japonica cultivar-group)] gi|21671930|gb|AAM74292.1|AC083944_10 Hypothetical protein [Oryza sativa (japonica cultivar-group)] gi|31430525|gb|AAP52427.1| expressed protein [Oryza sativa (japonica cultivar-group)] gi|113638855|db
Unigene_1664	2	0	2	0	Os08g0323700 [Oryza sativa (japonica cultivar-group)] gi|113623512|dbj|BAF23457.1| Os08g0323700 [Oryza sativa (japonica cultivar-group)]
Unigene_1665	2	0	2	0	OSJNBb0042I07.14 [Oryza sativa (japonica cultivar-group)] gi|116309295|emb|CAH66384.1| OSIGBa0134J07.2 [Oryza sativa (indica cultivar-group)] gi|116309626|emb|CAH66680.1| OSIGBa0107E14.10 [Oryza sativa (indica cultivar-group)]
Unigene_1666	2	0	0	2	Os01g0800800 [Oryza sativa (japonica cultivar-group)] gi|113534067|dbj|BAF06450.1| Os01g0800800 [Oryza sativa (japonica cultivar-group)]
Unigene_1667	2	0	1	1	Os02g0509600 [Oryza sativa (japonica cultivar-group)] gi|48716971|dbj|BAD23664.1| unknown protein [Oryza sativa (japonica cultivar-group)] gi|113536459|dbj|BAF08842.1| Os02g0509600 [Oryza sativa (japonica cultivar-group)]
Unigene_1668	2	0	2	0	DNA-directed DNA polymerase B [Medicago truncatula]
Unigene_1669	2	2	0	0	Os01g0512200 [Oryza sativa (japonica cultivar-group)] gi|113532708|dbj|BAF05091.1| Os01g0512200 [Oryza sativa (japonica cultivar-group)]
Unigene_1670	2	0	1	1	Os02g0759800 [Oryza sativa (japonica cultivar-group)] gi|47497360|dbj|BAD19399.1| putative GAMYB-binding protein [Oryza sativa (japonica cultivar-group)] gi|113537715|dbj|BAF10098.1| Os02g0759800 [Oryza sativa (japonica cultivar-group)]
Unigene_1671	2	1	0	1	Protein kinase domain containing protein, expressed [Oryza sativa (japonica cultivar-group)] gi|108863039|gb|ABG22114.1| Protein kinase domain containing protein, expressed [Oryza sativa (japonica cultivar-group)]
Unigene_1672	2	0	1	1	Os06g0103500 [Oryza sativa (japonica cultivar-group)] gi|24413971|dbj|BAC22222.1| putative acyl-CoA oxidase [Oryza sativa (japonica cultivar-group)] gi|113594582|dbj|BAF18456.1| Os06g0103500 [Oryza sativa (japonica cultivar-group)]
Unigene_1673	2	0	2	0	Os05g0196500 [Oryza sativa (japonica cultivar-group)] gi|55733946|gb|AAV59453.1| unknown protein [Oryza sativa (japonica cultivar-group)] gi|113578418|dbj|BAF16781.1| Os05g0196500 [Oryza sativa (japonica cultivar-group)]
Unigene_1674	2	0	0	2	Os08g0116400 [Oryza sativa (japonica cultivar-group)] gi|113622822|dbj|BAF22767.1| Os08g0116400 [Oryza sativa (japonica cultivar-group)]
Unigene_1675	2	0	0	2	Hexokinase-2 (Hexokinase-3) gi|62130758|gb|AAX68419.1| hexokinase 3 [Oryza sativa (japonica cultivar-group)] gi|73918005|gb|AAZ93619.1| hexokinase 2 [Oryza sativa (japonica cultivar-group)]
Unigene_1676	2	2	0	0	putative ATPase [Oryza sativa (japonica cultivar-group)] gi|46390644|dbj|BAD16127.1| putative ATPase [Oryza sativa (japonica cultivar-group)]
Unigene_1677	2	1	1	0	Os06g0676000 [Oryza sativa (japonica cultivar-group)] gi|52076899|dbj|BAD45911.1| putative NRAMP metal ion transporter 1 [Oryza sativa (japonica cultivar-group)] gi|113596389|dbj|BAF20263.1| Os06g0676000 [Oryza sativa (japonica cultivar-group)]
Unigene_1678	2	2	0	0	Os01g0897100 [Oryza sativa (japonica cultivar-group)] gi|22093595|dbj|BAC06891.1| unknown protein [Oryza sativa (japonica cultivar-group)] gi|113534616|dbj|BAF06999.1| Os01g0897100 [Oryza sativa (japonica cultivar-group)]
Unigene_1679	2	0	2	0	DNA ligase-like [Oryza sativa (japonica cultivar-group)]
Unigene_1680	2	2	0	0	Os04g0619300 [Oryza sativa (japonica cultivar-group)] gi|113565468|dbj|BAF15811.1| Os04g0619300 [Oryza sativa (japonica cultivar-group)]
Unigene_1681	2	0	0	2	Unknown protein [Oryza sativa (japonica cultivar-group)] gi|108706764|gb|ABF94559.1| mitochondrial ribosomal protein L51/S25/CI-B8 family protein, putative, expressed [Oryza sativa (japonica cultivar-group)] gi|108706765|gb|ABF94560.1| mitochondrial ribos
Unigene_1682	2	0	0	2	Os08g0505900 [Oryza sativa (japonica cultivar-group)] gi|42407689|dbj|BAD08838.1| putative DNA-damage-repair/toleration protein [Oryza sativa (japonica cultivar-group)] gi|42408918|dbj|BAD10175.1| putative DNA-damage-repair/toleration protein [Oryza sativ
Unigene_1683	2	0	1	1	Os06g0247800 [Oryza sativa (japonica cultivar-group)] gi|52076761|dbj|BAD45672.1| putative phragmoplastin [Oryza sativa (japonica cultivar-group)] gi|113595325|dbj|BAF19199.1| Os06g0247800 [Oryza sativa (japonica cultivar-group)]
Unigene_1684	2	1	1	0	Os10g0559600 [Oryza sativa (japonica cultivar-group)] gi|113639904|dbj|BAF27209.1| Os10g0559600 [Oryza sativa (japonica cultivar-group)]
Unigene_1685	2	2	0	0	Os01g0172200 [Oryza sativa (japonica cultivar-group)] gi|55296347|dbj|BAD68263.1| putative p68 RNA helicase [Oryza sativa (japonica cultivar-group)] gi|113531682|dbj|BAF04065.1| Os01g0172200 [Oryza sativa (japonica cultivar-group)]
Unigene_1686	2	1	1	0	Os01g0888700 [Oryza sativa (japonica cultivar-group)] gi|113534572|dbj|BAF06955.1| Os01g0888700 [Oryza sativa (japonica cultivar-group)]
Unigene_1687	2	0	2	0	Os12g0290600 [Oryza sativa (japonica cultivar-group)] gi|113649108|dbj|BAF29620.1| Os12g0290600 [Oryza sativa (japonica cultivar-group)]
Unigene_1688	2	2	0	0	Os12g0405100 [Oryza sativa (japonica cultivar-group)] gi|77554746|gb|ABA97542.1| Zinc finger CCCH type domain containing protein ZFN, putative, expressed [Oryza sativa (japonica cultivar-group)] gi|113649131|dbj|BAF29643.1| Os12g0405100 [Oryza sativa (jap
Unigene_1689	2	0	1	1	hypothetical protein [Oryza sativa (japonica cultivar-group)]
Unigene_1690	2	1	1	0	SYD chromatin remodeling ATPase [Oryza sativa (japonica cultivar-group)]
Unigene_1691	2	0	2	0	Os02g0557600 [Oryza sativa (japonica cultivar-group)] gi|46390907|dbj|BAD16422.1| putative Ligatin (Hepatocellular carcinoma-associated antigen 56) [Oryza sativa (japonica cultivar-group)] gi|113536671|dbj|BAF09054.1| Os02g0557600 [Oryza sativa (japonica
Unigene_1692	2	0	1	1	OSJNBb0034G17.7 [Oryza sativa (japonica cultivar-group)]
Unigene_1693	2	1	1	0	Os04g0685800 [Oryza sativa (japonica cultivar-group)] gi|113565893|dbj|BAF16236.1| Os04g0685800 [Oryza sativa (japonica cultivar-group)]
Unigene_1694	2	0	0	2	Os05g0508800 [Oryza sativa (japonica cultivar-group)] gi|48475194|gb|AAT44263.1| unknown protein [Oryza sativa (japonica cultivar-group)] gi|113579549|dbj|BAF17912.1| Os05g0508800 [Oryza sativa (japonica cultivar-group)]
Unigene_1695	2	1	1	0	Os01g0916400 [Oryza sativa (japonica cultivar-group)] gi|19386752|dbj|BAB86133.1| putative selenium binding protein [Oryza sativa (japonica cultivar-group)] gi|20805006|dbj|BAB92682.1| putative selenium binding protein [Oryza sativa (japonica cultivar-gro
Unigene_1696	2	1	0	1	Os07g0171300 [Oryza sativa (japonica cultivar-group)] gi|34394436|dbj|BAC83610.1| putative casein kinase 1, delta isoform 1 [Oryza sativa (japonica cultivar-group)] gi|113610532|dbj|BAF20910.1| Os07g0171300 [Oryza sativa (japonica cultivar-group)]
Unigene_1697	2	1	1	0	SEC (SECRET AGENT); transferase, transferring glycosyl groups [Arabidopsis thaliana] gi|75336082|sp|Q9M8Y0|SEC_ARATH Probable UDP-N-acetylglucosamine--peptide N-acetylglucosaminyltransferase SEC (Protein SECRET AGENT) gi|6721161|gb|AAF26789.1|AC016829_13
Unigene_1698	2	1	0	1	OSIGBa0092E09.1 [Oryza sativa (indica cultivar-group)]
Unigene_1699	2	0	2	0	Os07g0588000 [Oryza sativa (japonica cultivar-group)] gi|34393604|dbj|BAC83257.1| putative interferon-related protein [Oryza sativa (japonica cultivar-group)] gi|50509372|dbj|BAD30927.1| putative interferon-related protein [Oryza sativa (japonica cultivar
Unigene_1700	2	1	1	0	Os01g0337900 [Oryza sativa (japonica cultivar-group)] gi|15290186|dbj|BAB63876.1| putative dihydrolipoamide dehydrogenase [Oryza sativa (japonica cultivar-group)] gi|113532472|dbj|BAF04855.1| Os01g0337900 [Oryza sativa (japonica cultivar-group)]
Unigene_1701	2	0	1	1	Os07g0167200 [Oryza sativa (japonica cultivar-group)] gi|22202734|dbj|BAC07391.1| putative zinc finger POZ domain protein [Oryza sativa (japonica cultivar-group)] gi|113610512|dbj|BAF20890.1| Os07g0167200 [Oryza sativa (japonica cultivar-group)]
Unigene_1702	2	0	2	0	H1005F08.24 [Oryza sativa (indica cultivar-group)]
Unigene_1703	2	2	0	0	Os12g0288600 [Oryza sativa (japonica cultivar-group)] gi|108862499|gb|ABA97134.2| expressed protein [Oryza sativa (japonica cultivar-group)] gi|113649101|dbj|BAF29613.1| Os12g0288600 [Oryza sativa (japonica cultivar-group)]
Unigene_1704	2	0	1	1	Os01g0179500 [Oryza sativa (japonica cultivar-group)] gi|55296117|dbj|BAD67836.1| unknown protein [Oryza sativa (japonica cultivar-group)] gi|113531731|dbj|BAF04114.1| Os01g0179500 [Oryza sativa (japonica cultivar-group)]
Unigene_1705	2	0	1	1	Os09g0439400 [Oryza sativa (japonica cultivar-group)] gi|51091349|dbj|BAD36084.1| putative polygalacturonase [Oryza sativa (japonica cultivar-group)] gi|51091399|dbj|BAD36142.1| putative polygalacturonase [Oryza sativa (japonica cultivar-group)] gi|113631
Unigene_1706	2	0	1	1	Os08g0539300 [Oryza sativa (japonica cultivar-group)] gi|50725677|dbj|BAD33143.1| putative VIP2 protein [Oryza sativa (japonica cultivar-group)] gi|113624345|dbj|BAF24290.1| Os08g0539300 [Oryza sativa (japonica cultivar-group)]
Unigene_1707	2	0	2	0	initiator-binding protein, putative, expressed [Oryza sativa (japonica cultivar-group)]
Unigene_1708	2	1	1	0	Os02g0646400 [Oryza sativa (japonica cultivar-group)] gi|49387625|dbj|BAD25821.1| putative glutaredoxin I [Oryza sativa (japonica cultivar-group)] gi|49388384|dbj|BAD25520.1| putative glutaredoxin I [Oryza sativa (japonica cultivar-group)] gi|113537105|db
Unigene_1709	2	1	1	0	Os06g0211300 [Oryza sativa (japonica cultivar-group)] gi|51090511|dbj|BAD35713.1| sterol carrier protein 2-like [Oryza sativa (japonica cultivar-group)] gi|51091903|dbj|BAD35172.1| sterol carrier protein 2-like [Oryza sativa (japonica cultivar-group)] gi|
Unigene_1710	2	0	0	2	Os01g0781000 [Oryza sativa (japonica cultivar-group)] gi|15289884|dbj|BAB63580.1| putative vacuolar protein sorting 28 [Oryza sativa (japonica cultivar-group)] gi|20804845|dbj|BAB92527.1| putative vacuolar protein sorting 28 [Oryza sativa (japonica cultiv
Unigene_1711	2	0	1	1	Os09g0468900 [Oryza sativa (japonica cultivar-group)] gi|47497683|dbj|BAD19750.1| unknown protein [Oryza sativa (japonica cultivar-group)] gi|47848402|dbj|BAD22260.1| unknown protein [Oryza sativa (japonica cultivar-group)] gi|113631663|dbj|BAF25344.1| Os
Unigene_1712	2	1	0	1	B0806H07.2 [Oryza sativa (indica cultivar-group)] gi|116310423|emb|CAH67430.1| H0305E08.1 [Oryza sativa (indica cultivar-group)]
Unigene_1713	2	1	1	0	2-oxoisovalerate dehydrogenase alpha subunit, mitochondrial precursor, putative, expressed [Oryza sativa (japonica cultivar-group)]
Unigene_1714	2	0	1	1	Os03g0332400 [Oryza sativa (japonica cultivar-group)] gi|108707977|gb|ABF95772.1| Hydroxyacylglutathione hydrolase, putative, expressed [Oryza sativa (japonica cultivar-group)] gi|113548487|dbj|BAF11930.1| Os03g0332400 [Oryza sativa (japonica cultivar-gro
Unigene_1715	2	0	0	2	4-hydroxyphenylacetate catabolism [Salmonella enterica subsp. enterica serovar Choleraesuis str. SC-B67] gi|62127259|gb|AAX64962.1| 4-hydroxyphenylacetate catabolism [Salmonella enterica subsp. enterica serovar Choleraesuis str. SC-B67]
Unigene_1716	2	0	2	0	Os11g0533800 [Oryza sativa (japonica cultivar-group)] gi|77551273|gb|ABA94070.1| F-box domain containing protein, expressed [Oryza sativa (japonica cultivar-group)] gi|113645244|dbj|BAF28385.1| Os11g0533800 [Oryza sativa (japonica cultivar-group)]
Unigene_1717	2	0	2	0	Os06g0320700 [Oryza sativa (japonica cultivar-group)] gi|54290901|dbj|BAD61584.1| putative selenoprotein O [Oryza sativa (japonica cultivar-group)] gi|113595554|dbj|BAF19428.1| Os06g0320700 [Oryza sativa (japonica cultivar-group)]
Unigene_1718	2	0	2	0	Os09g0521400 [Oryza sativa (japonica cultivar-group)] gi|52075586|dbj|BAD46696.1| putative hydroxymethylglutaryl coenzyme A synthase [Oryza sativa (japonica cultivar-group)] gi|113631939|dbj|BAF25620.1| Os09g0521400 [Oryza sativa (japonica cultivar-group)
Unigene_1719	2	1	1	0	Os06g0647900 [Oryza sativa (japonica cultivar-group)] gi|113596250|dbj|BAF20124.1| Os06g0647900 [Oryza sativa (japonica cultivar-group)]
Unigene_1720	2	0	0	2	Os05g0429700 [Oryza sativa (japonica cultivar-group)] gi|55733914|gb|AAV59421.1| putative anthranilate phosphoribosyltransferase [Oryza sativa (japonica cultivar-group)] gi|113579171|dbj|BAF17534.1| Os05g0429700 [Oryza sativa (japonica cultivar-group)]
Unigene_1721	2	0	2	0	OSJNBa0039C07.6 [Oryza sativa (japonica cultivar-group)]
Unigene_1722	2	1	0	1	Os07g0188700 [Oryza sativa (japonica cultivar-group)] gi|34394611|dbj|BAC83913.1| putative pectin-glucuronyltransferase [Oryza sativa (japonica cultivar-group)] gi|50508944|dbj|BAD31848.1| putative pectin-glucuronyltransferase [Oryza sativa (japonica cult
Unigene_1723	2	1	1	0	Os03g0336500 [Oryza sativa (japonica cultivar-group)] gi|113548513|dbj|BAF11956.1| Os03g0336500 [Oryza sativa (japonica cultivar-group)]
Unigene_1724	2	0	2	0	putative immunophilin [Hordeum vulgare subsp. vulgare]
Unigene_1725	2	0	2	0	Os01g0853400 [Oryza sativa (japonica cultivar-group)] gi|37359393|gb|AAO38719.1| COI1 [Oryza sativa (japonica cultivar-group)] gi|56784261|dbj|BAD81943.1| COI1 [Oryza sativa (japonica cultivar-group)] gi|64175189|gb|AAY41186.1| coronatine-insensitive 1 [O
Unigene_1726	2	0	1	1	Os05g0316200 [Oryza sativa (japonica cultivar-group)] gi|55168149|gb|AAV44016.1| unknown protein [Oryza sativa (japonica cultivar-group)] gi|113578725|dbj|BAF17088.1| Os05g0316200 [Oryza sativa (japonica cultivar-group)]
Unigene_1727	2	1	0	1	Os03g0831900 [Oryza sativa (japonica cultivar-group)] gi|28372669|gb|AAO39853.1| unknown protein [Oryza sativa (japonica cultivar-group)] gi|31249762|gb|AAP46254.1| unknown protein [Oryza sativa (japonica cultivar-group)] gi|108711920|gb|ABF99715.1| expre
Unigene_1728	2	1	1	0	Novel
Unigene_1729	2	1	0	1	Os12g0607000 [Oryza sativa (japonica cultivar-group)] gi|108862937|gb|ABA99257.2| Homocysteine S-methyltransferase 3, putative, expressed [Oryza sativa (japonica cultivar-group)] gi|113649739|dbj|BAF30251.1| Os12g0607000 [Oryza sativa (japonica cultivar-g
Unigene_1730	2	0	2	0	B0403H10-OSIGBa0105A11.13 [Oryza sativa (indica cultivar-group)]
Unigene_1731	2	1	0	1	Os10g0516400 [Oryza sativa (japonica cultivar-group)] gi|13786447|gb|AAK39572.1|AC025296_7 unknown protein [Oryza sativa] gi|31433063|gb|AAP54623.1| expressed protein [Oryza sativa (japonica cultivar-group)] gi|113639672|dbj|BAF26977.1| Os10g0516400 [Oryz
Unigene_1732	2	2	0	0	Os02g0796300 [Oryza sativa (japonica cultivar-group)] gi|113537918|dbj|BAF10301.1| Os02g0796300 [Oryza sativa (japonica cultivar-group)]
Unigene_1733	2	0	2	0	Putative protein [Oryza sativa (japonica cultivar-group)]
Unigene_1734	2	0	2	0	Os01g0866300 [Oryza sativa (japonica cultivar-group)] gi|56785197|dbj|BAD81915.1| putative geranylgeranylated protein NTGP1 [Oryza sativa (japonica cultivar-group)] gi|113534436|dbj|BAF06819.1| Os01g0866300 [Oryza sativa (japonica cultivar-group)]
Unigene_1735	2	0	1	1	Os04g0244500 [Oryza sativa (japonica cultivar-group)] gi|113563874|dbj|BAF14217.1| Os04g0244500 [Oryza sativa (japonica cultivar-group)] gi|116310997|emb|CAH67931.1| H0211F06-OSIGBa0153M17.3 [Oryza sativa (indica cultivar-group)]
Unigene_1736	2	1	1	0	Os01g0617700 [Oryza sativa (japonica cultivar-group)] gi|113533115|dbj|BAF05498.1| Os01g0617700 [Oryza sativa (japonica cultivar-group)]
Unigene_1737	2	0	0	2	putative bacterial-induced peroxidase precursor [Oryza sativa (japonica cultivar-group)] gi|50252841|dbj|BAD29073.1| putative bacterial-induced peroxidase precursor [Oryza sativa (japonica cultivar-group)] gi|55700917|tpe|CAH69267.1| TPA: class III peroxi
Unigene_1738	2	1	1	0	Os07g0459200 [Oryza sativa (japonica cultivar-group)] gi|113611110|dbj|BAF21488.1| Os07g0459200 [Oryza sativa (japonica cultivar-group)]
Unigene_1739	2	0	1	1	Os08g0138500 [Oryza sativa (japonica cultivar-group)] gi|38636768|dbj|BAD03011.1| helix-loop-helix-like protein [Oryza sativa (japonica cultivar-group)] gi|113622929|dbj|BAF22874.1| Os08g0138500 [Oryza sativa (japonica cultivar-group)]
Unigene_1740	2	1	1	0	Os03g0401300 [Oryza sativa (japonica cultivar-group)] gi|401140|sp|P31924|SUS2_ORYSA Sucrose synthase 2 (Sucrose-UDP glucosyltransferase 2) gi|14018066|gb|AAK52129.1|AC084380_2 sucrose-UDP glucosyltransferase 2 [Oryza sativa (japonica cultivar-group)] gi|
Unigene_1741	2	0	1	1	Os03g0659400 [Oryza sativa (japonica cultivar-group)] gi|27764684|gb|AAO23109.1| putative DNA-binding protein [Oryza sativa (japonica cultivar-group)] gi|108710206|gb|ABF98001.1| Zinc knuckle family protein, expressed [Oryza sativa (japonica cultivar-grou
Unigene_1742	2	0	1	1	Os09g0568000 [Oryza sativa (japonica cultivar-group)] gi|52077167|dbj|BAD46212.1| unknown protein [Oryza sativa (japonica cultivar-group)] gi|113632200|dbj|BAF25881.1| Os09g0568000 [Oryza sativa (japonica cultivar-group)]
Unigene_1743	2	0	1	1	Os02g0734800 [Oryza sativa (japonica cultivar-group)] gi|46390426|dbj|BAD15888.1| 33 kDa secretory protein-like [Oryza sativa (japonica cultivar-group)] gi|46390682|dbj|BAD16164.1| 33 kDa secretory protein-like [Oryza sativa (japonica cultivar-group)] gi|
Unigene_1744	2	0	2	0	Os12g0225200 [Oryza sativa (japonica cultivar-group)] gi|77554003|gb|ABA96799.1| outer envelope protein, putative, expressed [Oryza sativa (japonica cultivar-group)] gi|113648933|dbj|BAF29445.1| Os12g0225200 [Oryza sativa (japonica cultivar-group)]
Unigene_1745	2	1	1	0	Os11g0605500 [Oryza sativa (japonica cultivar-group)] gi|108864572|gb|ABA94669.2| Acyl-coenzyme A oxidase 2, peroxisomal precursor, putative, expressed [Oryza sativa (japonica cultivar-group)] gi|113645466|dbj|BAF28607.1| Os11g0605500 [Oryza sativa (japon
Unigene_1746	2	2	0	0	DNA binding / DNA-directed RNA polymerase [Arabidopsis thaliana] gi|9759147|dbj|BAB09703.1| unnamed protein product [Arabidopsis thaliana] gi|15028303|gb|AAK76628.1| unknown protein [Arabidopsis thaliana] gi|19310615|gb|AAL85038.1| unknown protein [Arabid
Unigene_1747	2	0	2	0	Os02g0719100 [Oryza sativa (japonica cultivar-group)] gi|45735826|dbj|BAD12861.1| putative fimbrin [Oryza sativa (japonica cultivar-group)] gi|45735877|dbj|BAD12911.1| putative fimbrin [Oryza sativa (japonica cultivar-group)] gi|113537474|dbj|BAF09857.1|
Unigene_1748	2	1	1	0	Os03g0854300 [Oryza sativa (japonica cultivar-group)] gi|29126350|gb|AAO66542.1| expressed protein [Oryza sativa (japonica cultivar-group)] gi|108712166|gb|ABF99961.1| RNA recognition motif, putative, expressed [Oryza sativa (japonica cultivar-group)] gi|
Unigene_1749	2	1	0	1	Os01g0906200 [Oryza sativa (japonica cultivar-group)] gi|113534663|dbj|BAF07046.1| Os01g0906200 [Oryza sativa (japonica cultivar-group)]
Unigene_1750	2	0	1	1	Os01g0571300 [Oryza sativa (japonica cultivar-group)] gi|52076304|dbj|BAD45089.1| heat shock transcription factor HSF8-like [Oryza sativa (japonica cultivar-group)] gi|113532909|dbj|BAF05292.1| Os01g0571300 [Oryza sativa (japonica cultivar-group)]
Unigene_1751	2	0	1	1	Os04g0641000 [Oryza sativa (japonica cultivar-group)] gi|113565612|dbj|BAF15955.1| Os04g0641000 [Oryza sativa (japonica cultivar-group)]
Unigene_1752	2	1	0	1	Os04g0481100 [Oryza sativa (japonica cultivar-group)] gi|113564679|dbj|BAF15022.1| Os04g0481100 [Oryza sativa (japonica cultivar-group)]
Unigene_1753	2	1	1	0	Os05g0168700 [Oryza sativa (japonica cultivar-group)] gi|53982148|gb|AAV25244.1| putative phosphate translocator [Oryza sativa (japonica cultivar-group)] gi|113578307|dbj|BAF16670.1| Os05g0168700 [Oryza sativa (japonica cultivar-group)]
Unigene_1754	2	0	2	0	hypothetical protein [Oryza sativa (japonica cultivar-group)] gi|50509246|dbj|BAD30529.1| hypothetical protein [Oryza sativa (japonica cultivar-group)]
Unigene_1755	2	0	0	2	Os03g0114900 [Oryza sativa (japonica cultivar-group)] gi|27476098|gb|AAO17029.1| Putative mitochondrial inner membrane protein [Oryza sativa (japonica cultivar-group)] gi|108705843|gb|ABF93638.1| Mitochondrial import inner membrane translocase subunit Tim
Unigene_1756	2	1	0	1	Os01g0120400 [Oryza sativa (japonica cultivar-group)] gi|53791243|dbj|BAD52448.1| unknown protein [Oryza sativa (japonica cultivar-group)] gi|53791322|dbj|BAD52587.1| unknown protein [Oryza sativa (japonica cultivar-group)] gi|113531398|dbj|BAF03781.1| Os
Unigene_1757	2	0	2	0	Os06g0182400 [Oryza sativa (japonica cultivar-group)] gi|55771368|dbj|BAD72535.1| Diadenosine tetraphosphatase and related serine/threonine protein phosphatases-like [Oryza sativa (japonica cultivar-group)] gi|113595024|dbj|BAF18898.1| Os06g0182400 [Oryza
Unigene_1758	2	0	0	2	Os09g0528300 [Oryza sativa (japonica cultivar-group)] gi|113631970|dbj|BAF25651.1| Os09g0528300 [Oryza sativa (japonica cultivar-group)]
Unigene_1759	2	0	1	1	Novel
Unigene_1760	2	2	0	0	Os02g0754500 [Oryza sativa (japonica cultivar-group)] gi|46805946|dbj|BAD17240.1| putative Toc64 [Oryza sativa (japonica cultivar-group)] gi|113537686|dbj|BAF10069.1| Os02g0754500 [Oryza sativa (japonica cultivar-group)]
Unigene_1761	2	2	0	0	Os12g0443700 [Oryza sativa (japonica cultivar-group)] gi|113649214|dbj|BAF29726.1| Os12g0443700 [Oryza sativa (japonica cultivar-group)]
Unigene_1762	2	0	1	1	Os06g0497200 [Oryza sativa (japonica cultivar-group)] gi|52076836|dbj|BAD45778.1| putative cytochrome P450 [Oryza sativa (japonica cultivar-group)] gi|113595735|dbj|BAF19609.1| Os06g0497200 [Oryza sativa (japonica cultivar-group)]
Unigene_1763	2	1	1	0	Os10g0573000 [Oryza sativa (japonica cultivar-group)] gi|12643048|gb|AAK00437.1|AC060755_7 putative adenosine kinase [Oryza sativa] gi|31433626|gb|AAP55118.1| carbohydrate kinase, putative, expressed [Oryza sativa (japonica cultivar-group)] gi|113640000|d
Unigene_1764	2	0	2	0	Os03g0224700 [Oryza sativa (japonica cultivar-group)] gi|108706934|gb|ABF94729.1| HSF-type DNA-binding domain containing protein, expressed [Oryza sativa (japonica cultivar-group)] gi|113547900|dbj|BAF11343.1| Os03g0224700 [Oryza sativa (japonica cultivar
Unigene_1765	2	0	1	1	Os03g0790600 [Oryza sativa (japonica cultivar-group)] gi|113549987|dbj|BAF13430.1| Os03g0790600 [Oryza sativa (japonica cultivar-group)]
Unigene_1766	2	0	2	0	Os04g0570800 [Oryza sativa (japonica cultivar-group)] gi|38567915|emb|CAD41579.3| OSJNBa0088I22.11 [Oryza sativa (japonica cultivar-group)] gi|113565174|dbj|BAF15517.1| Os04g0570800 [Oryza sativa (japonica cultivar-group)]
Unigene_1767	2	1	0	1	Os01g0811100 [Oryza sativa (japonica cultivar-group)] gi|12229919|sp|Q9LSU0|PSA3_ORYSA Proteasome subunit alpha type 3 (20S proteasome alpha subunit G) (20S proteasome subunit alpha-7) gi|8671500|dbj|BAA96833.1| alpha 7 subunit of 20S proteasome [Oryza sa
Unigene_1768	2	1	0	1	Os01g0265800 [Oryza sativa (japonica cultivar-group)] gi|6815067|dbj|BAA90354.1| putative UBP1 interacting protein 1a [Oryza sativa (japonica cultivar-group)] gi|113532203|dbj|BAF04586.1| Os01g0265800 [Oryza sativa (japonica cultivar-group)]
Unigene_1769	2	1	0	1	Os05g0301700 [Oryza sativa (japonica cultivar-group)] gi|113578687|dbj|BAF17050.1| Os05g0301700 [Oryza sativa (japonica cultivar-group)]
Unigene_1770	2	0	0	2	Os03g0230300 [Oryza sativa (japonica cultivar-group)] gi|108706982|gb|ABF94777.1| Poly polymerase catalytic domain containing protein, expressed [Oryza sativa (japonica cultivar-group)] gi|108706983|gb|ABF94778.1| Poly polymerase catalytic domain containi
Unigene_1771	2	0	0	2	Os11g0587300 [Oryza sativa (japonica cultivar-group)] gi|113645394|dbj|BAF28535.1| Os11g0587300 [Oryza sativa (japonica cultivar-group)]
Unigene_1772	2	2	0	0	Os07g0616800 [Oryza sativa (japonica cultivar-group)] gi|109940175|sp|Q43009|SUS3_ORYSA Sucrose synthase 3 (Sucrose-UDP glucosyltransferase 3) gi|22831152|dbj|BAC16012.1| sucrose synthase 3 (Sucrose-UDP glucosyltransferase 3) [Oryza sativa (japonica culti
Unigene_1773	2	2	0	0	Os08g0498400 [Oryza sativa (japonica cultivar-group)] gi|42407315|dbj|BAD08718.1| putative caffeoyl-CoA O-methyltransferase 1 [Oryza sativa (japonica cultivar-group)] gi|113624112|dbj|BAF24057.1| Os08g0498400 [Oryza sativa (japonica cultivar-group)]
Unigene_1774	2	1	1	0	Os03g0123200 [Oryza sativa (japonica cultivar-group)] gi|25446691|gb|AAN74838.1| Unknown protein [Oryza sativa (japonica cultivar-group)] gi|108705923|gb|ABF93718.1| RNA recognition motif family protein, expressed [Oryza sativa (japonica cultivar-group)]
Unigene_1775	2	0	2	0	Os11g0197600 [Oryza sativa (japonica cultivar-group)] gi|108864092|gb|ABA91888.2| B3 DNA binding domain containing protein, expressed [Oryza sativa (japonica cultivar-group)] gi|113644653|dbj|BAF27794.1| Os11g0197600 [Oryza sativa (japonica cultivar-group
Unigene_1776	2	1	1	0	Os06g0342500 [Oryza sativa (japonica cultivar-group)] gi|54290950|dbj|BAD61631.1| putative HEN4 [Oryza sativa (japonica cultivar-group)] gi|113595612|dbj|BAF19486.1| Os06g0342500 [Oryza sativa (japonica cultivar-group)]
Unigene_1777	2	0	1	1	expressed protein [Oryza sativa (japonica cultivar-group)]
Unigene_1778	2	1	0	1	Os03g0785900 [Oryza sativa (japonica cultivar-group)] gi|57012736|sp|O65032|GSTU1_ORYSA Probable glutathione S-transferase GSTU1 gi|33357806|pdb|1OYJ|A Chain A, Crystal Structure Solution Of Rice Gst1 (Osgstu1) In Complex With Glutathione. gi|33357807|pdb
Unigene_1779	2	1	0	1	Os12g0405700 [Oryza sativa (japonica cultivar-group)] gi|113649135|dbj|BAF29647.1| Os12g0405700 [Oryza sativa (japonica cultivar-group)]
Unigene_1780	2	0	1	1	Novel
Unigene_1781	2	2	0	0	Novel
Unigene_1782	2	0	2	0	Os01g0513800 [Oryza sativa (japonica cultivar-group)] gi|18202717|sp|Q9AWM9|BXDC1_ORYSA Brix domain-containing protein 1 homolog gi|13161376|dbj|BAB32971.1| brix domain containing protein 1 (33.5 kD)-like protein [Oryza sativa (japonica cultivar-group)] g
Unigene_1783	2	1	1	0	Os04g0555400 [Oryza sativa (japonica cultivar-group)] gi|38345585|emb|CAD41638.2| OSJNBb0012E24.3 [Oryza sativa (japonica cultivar-group)] gi|113565087|dbj|BAF15430.1| Os04g0555400 [Oryza sativa (japonica cultivar-group)]
Unigene_1784	2	0	1	1	Os01g0505700 [Oryza sativa (japonica cultivar-group)] gi|113532678|dbj|BAF05061.1| Os01g0505700 [Oryza sativa (japonica cultivar-group)]
Unigene_1785	2	0	2	0	Os01g0259600 [Oryza sativa (japonica cultivar-group)] gi|113532171|dbj|BAF04554.1| Os01g0259600 [Oryza sativa (japonica cultivar-group)]
Unigene_1786	2	2	0	0	Os01g0888500 [Oryza sativa (japonica cultivar-group)] gi|113534570|dbj|BAF06953.1| Os01g0888500 [Oryza sativa (japonica cultivar-group)]
Unigene_1787	2	0	1	1	10A19I.12 [Oryza sativa (japonica cultivar-group)]
Unigene_1788	2	1	0	1	H0313F03.11 [Oryza sativa (indica cultivar-group)]
Unigene_1789	2	1	1	0	Os08g0150500 [Oryza sativa (japonica cultivar-group)] gi|113622961|dbj|BAF22906.1| Os08g0150500 [Oryza sativa (japonica cultivar-group)]
Unigene_1790	2	0	2	0	Os07g0659100 [Oryza sativa (japonica cultivar-group)] gi|113612059|dbj|BAF22437.1| Os07g0659100 [Oryza sativa (japonica cultivar-group)]
Unigene_1791	2	0	0	2	Os05g0342900 [Oryza sativa (japonica cultivar-group)] gi|55168001|gb|AAV43869.1| unknown protein [Oryza sativa (japonica cultivar-group)] gi|55168294|gb|AAV44160.1| unknown protein [Oryza sativa (japonica cultivar-group)] gi|113578802|dbj|BAF17165.1| Os05
Unigene_1792	2	0	1	1	nucleolar RNA-binding Nop10p-like protein [Oryza sativa (japonica cultivar-group)] gi|47847676|dbj|BAD21457.1| nucleolar RNA-binding Nop10p-like protein [Oryza sativa (japonica cultivar-group)]
Unigene_1793	2	1	0	1	Os08g0499300 [Oryza sativa (japonica cultivar-group)] gi|42407341|dbj|BAD08802.1| putative WRKY DNA-binding protein [Oryza sativa (japonica cultivar-group)] gi|58042751|gb|AAW63719.1| WRKY30 [Oryza sativa (japonica cultivar-group)] gi|83320245|gb|ABC02808
Unigene_1794	2	0	2	0	putative Rar1 [Oryza sativa (japonica cultivar-group)] gi|50253054|dbj|BAD29303.1| putative Rar1 [Oryza sativa (japonica cultivar-group)]
Unigene_1795	2	1	1	0	Os06g0608500 [Oryza sativa (japonica cultivar-group)] gi|51090358|dbj|BAD35619.1| SNF7 protein-like [Oryza sativa (japonica cultivar-group)] gi|113596080|dbj|BAF19954.1| Os06g0608500 [Oryza sativa (japonica cultivar-group)]
Unigene_1796	2	1	1	0	Os04g0182800 [Oryza sativa (japonica cultivar-group)] gi|38346898|emb|CAE04393.2| OSJNBb0006L01.5 [Oryza sativa (japonica cultivar-group)] gi|113563754|dbj|BAF14097.1| Os04g0182800 [Oryza sativa (japonica cultivar-group)]
Unigene_1797	2	1	1	0	Os07g0673500 [Oryza sativa (japonica cultivar-group)] gi|113612144|dbj|BAF22522.1| Os07g0673500 [Oryza sativa (japonica cultivar-group)]
Unigene_1798	2	1	0	1	Os03g0356700 [Oryza sativa (japonica cultivar-group)] gi|108708243|gb|ABF96038.1| Villin-3, putative, expressed [Oryza sativa (japonica cultivar-group)] gi|113548611|dbj|BAF12054.1| Os03g0356700 [Oryza sativa (japonica cultivar-group)]
Unigene_1799	2	0	2	0	putative ABA-responsive protein [Oryza sativa (japonica cultivar-group)]
Unigene_1800	2	0	1	1	Serpin family protein, expressed [Oryza sativa (japonica cultivar-group)]
Unigene_1801	2	1	1	0	OSJNBa0068L06.9 [Oryza sativa (japonica cultivar-group)] gi|116317777|emb|CAH65755.1| OSIGBa0123D13.4 [Oryza sativa (indica cultivar-group)]
Unigene_1802	2	0	2	0	Os01g0624500 [Oryza sativa (japonica cultivar-group)] gi|113533151|dbj|BAF05534.1| Os01g0624500 [Oryza sativa (japonica cultivar-group)]
Unigene_1803	2	0	1	1	Novel
Unigene_1804	2	1	1	0	ABC transporter family protein, expressed [Oryza sativa (japonica cultivar-group)]
Unigene_1805	2	0	1	1	H0502B11.12 [Oryza sativa (indica cultivar-group)]
Unigene_1806	2	0	2	0	Os09g0474800 [Oryza sativa (japonica cultivar-group)] gi|50726629|dbj|BAD34349.1| phosphatidylinositol 3- and 4-kinase family-like [Oryza sativa (japonica cultivar-group)] gi|113631690|dbj|BAF25371.1| Os09g0474800 [Oryza sativa (japonica cultivar-group)]
Unigene_1807	2	1	1	0	Os01g0813900 [Oryza sativa (japonica cultivar-group)] gi|56785047|dbj|BAD82686.1| ZIGA1 protein-like [Oryza sativa (japonica cultivar-group)] gi|113534133|dbj|BAF06516.1| Os01g0813900 [Oryza sativa (japonica cultivar-group)]
Unigene_1808	2	2	0	0	OSJNBa0084K01.7 [Oryza sativa (japonica cultivar-group)]
Unigene_1809	2	1	0	1	Novel
Unigene_1810	2	2	0	0	Os08g0109500 [Oryza sativa (japonica cultivar-group)] gi|42408376|dbj|BAD09527.1| DNA-binding protein family-like [Oryza sativa (japonica cultivar-group)] gi|113622781|dbj|BAF22726.1| Os08g0109500 [Oryza sativa (japonica cultivar-group)]
Unigene_1811	2	0	2	0	Os05g0470700 [Oryza sativa (japonica cultivar-group)] gi|113579360|dbj|BAF17723.1| Os05g0470700 [Oryza sativa (japonica cultivar-group)]
Unigene_1812	2	0	2	0	putative 6-phosphogluconolactonase [Oryza sativa (japonica cultivar-group)]
Unigene_1813	2	1	1	0	Os12g0179800 [Oryza sativa (japonica cultivar-group)] gi|77553140|gb|ABA95936.1| transcriptional regulator, Sir2 family protein, expressed [Oryza sativa (japonica cultivar-group)] gi|113648817|dbj|BAF29329.1| Os12g0179800 [Oryza sativa (japonica cultivar-
Unigene_1814	2	1	1	0	putative MEK kinase [Oryza sativa (japonica cultivar-group)]
Unigene_1815	2	1	0	1	Os08g0156600 [Oryza sativa (japonica cultivar-group)] gi|113622993|dbj|BAF22938.1| Os08g0156600 [Oryza sativa (japonica cultivar-group)]
Unigene_1816	2	0	2	0	Os01g0816400 [Oryza sativa (japonica cultivar-group)] gi|56785068|dbj|BAD82707.1| putative microtubule bundling polypeptide TMBP200 [Oryza sativa (japonica cultivar-group)] gi|56785322|dbj|BAD82281.1| putative microtubule bundling polypeptide TMBP200 [Ory
Unigene_1817	2	0	2	0	putative inosine-uridine preferring nucleoside hydrolase (with alternative splicing) [Oryza sativa (japonica cultivar-group)] gi|57164479|gb|AAW34239.1| putative inosine-uridine preferring nucleoside hydrolase [Oryza sativa (japonica cultivar-group)] gi|1
Unigene_1818	2	0	1	1	Novel
Unigene_1819	2	2	0	0	Os03g0413100 [Oryza sativa (japonica cultivar-group)] gi|41469089|gb|AAS07063.1| putative ACT domain containing protein, ACR4, with alternative splicing forms [Oryza sativa (japonica cultivar-group)] gi|108708791|gb|ABF96586.1| ACT domain containing prote
Unigene_1820	2	1	0	1	Os02g0234800 [Oryza sativa (japonica cultivar-group)] gi|50251223|dbj|BAD27667.1| putative U2 snRNP protein A' [Oryza sativa (japonica cultivar-group)] gi|113535914|dbj|BAF08297.1| Os02g0234800 [Oryza sativa (japonica cultivar-group)]
Unigene_1821	2	0	2	0	Os07g0249600 [Oryza sativa (japonica cultivar-group)] gi|33146979|dbj|BAC80052.1| putative transcription factor [Oryza sativa (japonica cultivar-group)] gi|113610828|dbj|BAF21206.1| Os07g0249600 [Oryza sativa (japonica cultivar-group)]
Unigene_1822	2	2	0	0	hypothetical protein [Oryza sativa (japonica cultivar-group)]
Unigene_1823	2	1	0	1	Os07g0193600 [Oryza sativa (japonica cultivar-group)] gi|50509095|dbj|BAD30155.1| unknown protein [Oryza sativa (japonica cultivar-group)] gi|113610643|dbj|BAF21021.1| Os07g0193600 [Oryza sativa (japonica cultivar-group)]
Unigene_1824	2	1	1	0	Os12g0428600 [Oryza sativa (japonica cultivar-group)] gi|113649178|dbj|BAF29690.1| Os12g0428600 [Oryza sativa (japonica cultivar-group)]
Unigene_1825	2	1	1	0	Os01g0834700 [Oryza sativa (japonica cultivar-group)] gi|113534253|dbj|BAF06636.1| Os01g0834700 [Oryza sativa (japonica cultivar-group)]
Unigene_1826	2	0	1	1	Os07g0645400 [Oryza sativa (japonica cultivar-group)] gi|23307584|dbj|BAC16718.1| putative NADH dehydrogenase [Oryza sativa (japonica cultivar-group)] gi|113611991|dbj|BAF22369.1| Os07g0645400 [Oryza sativa (japonica cultivar-group)]
Unigene_1827	2	1	0	1	Os03g0158200 [Oryza sativa (japonica cultivar-group)] gi|108706276|gb|ABF94071.1| DEAD/DEAH box helicase family protein, expressed [Oryza sativa (japonica cultivar-group)] gi|113547491|dbj|BAF10934.1| Os03g0158200 [Oryza sativa (japonica cultivar-group)]
Unigene_1828	2	1	0	1	Os08g0100400 [Oryza sativa (japonica cultivar-group)] gi|113622721|dbj|BAF22666.1| Os08g0100400 [Oryza sativa (japonica cultivar-group)]
Unigene_1829	2	0	1	1	Os06g0687700 [Oryza sativa (japonica cultivar-group)] gi|113596449|dbj|BAF20323.1| Os06g0687700 [Oryza sativa (japonica cultivar-group)]
Unigene_1830	2	0	2	0	Os01g0147200 [Oryza sativa (japonica cultivar-group)] gi|54290318|dbj|BAD61122.1| unknown protein [Oryza sativa (japonica cultivar-group)] gi|54290395|dbj|BAD61265.1| unknown protein [Oryza sativa (japonica cultivar-group)] gi|113531542|dbj|BAF03925.1| Os
Unigene_1831	2	1	1	0	Os09g0505600 [Oryza sativa (japonica cultivar-group)] gi|17380182|sp|O64464|PSB1_ORYSA Proteasome subunit beta type 1 (20S proteasome alpha subunit F) (20S proteasome subunit beta-6) gi|3138799|dbj|BAA28276.1| beta 6 subunit of 20S proteasome [Oryza sativ
Unigene_1832	2	0	2	0	hypothetical protein [Oryza sativa (japonica cultivar-group)]
Unigene_1833	2	1	1	0	Os01g0945800 [Oryza sativa (japonica cultivar-group)] gi|113534911|dbj|BAF07294.1| Os01g0945800 [Oryza sativa (japonica cultivar-group)]
Unigene_1834	2	2	0	0	Os06g0163200 [Oryza sativa (japonica cultivar-group)] gi|113594934|dbj|BAF18808.1| Os06g0163200 [Oryza sativa (japonica cultivar-group)]
Unigene_1835	2	0	2	0	Os04g0377800 [Oryza sativa (japonica cultivar-group)] gi|113564157|dbj|BAF14500.1| Os04g0377800 [Oryza sativa (japonica cultivar-group)]
Unigene_1836	2	1	1	0	Os09g0261500 [Oryza sativa (japonica cultivar-group)] gi|113630943|dbj|BAF24624.1| Os09g0261500 [Oryza sativa (japonica cultivar-group)]
Unigene_1837	2	1	0	1	Os03g0657000 [Oryza sativa (japonica cultivar-group)] gi|73919858|sp|Q8W0W4|TBP2_ORYSA TATA-binding protein 2 (TATA-box factor 2) (TATA-binding factor 2) (TATA sequence-binding protein 2) (TBP-2) (Transcription initiation factor TFIID TBP-2 subunit) gi|31
Unigene_1838	2	0	1	1	Os09g0530700 [Oryza sativa (japonica cultivar-group)] gi|52077214|dbj|BAD46258.1| unknown protein [Oryza sativa (japonica cultivar-group)] gi|113631983|dbj|BAF25664.1| Os09g0530700 [Oryza sativa (japonica cultivar-group)]
Unigene_1839	2	0	2	0	Os03g0805100 [Oryza sativa (japonica cultivar-group)] gi|2463565|dbj|BAA22557.1| squalene synthase [Oryza sativa (japonica cultivar-group)] gi|41469400|gb|AAS07223.1| squalene synthase [Oryza sativa (japonica cultivar-group)] gi|108711634|gb|ABF99429.1| S
Unigene_1840	2	0	2	0	Os03g0279900 [Oryza sativa (japonica cultivar-group)] gi|108707504|gb|ABF95299.1| Zinc finger, C3HC4 type family protein, expressed [Oryza sativa (japonica cultivar-group)] gi|113548206|dbj|BAF11649.1| Os03g0279900 [Oryza sativa (japonica cultivar-group)]
Unigene_1841	2	0	2	0	Os07g0530300 [Oryza sativa (japonica cultivar-group)] gi|27261030|dbj|BAC45146.1| unknown protein [Oryza sativa (japonica cultivar-group)] gi|113611382|dbj|BAF21760.1| Os07g0530300 [Oryza sativa (japonica cultivar-group)]
Unigene_1842	2	0	0	2	Novel
Unigene_1843	2	1	1	0	hypothetical protein [Oryza sativa (japonica cultivar-group)] gi|42407922|dbj|BAD09062.1| hypothetical protein [Oryza sativa (japonica cultivar-group)]
Unigene_1844	2	0	2	0	Novel
Unigene_1845	2	1	1	0	Os06g0562600 [Oryza sativa (japonica cultivar-group)] gi|53791802|dbj|BAD53747.1| putative T complex protein [Oryza sativa (japonica cultivar-group)] gi|113595916|dbj|BAF19790.1| Os06g0562600 [Oryza sativa (japonica cultivar-group)]
Unigene_1846	2	0	2	0	Os04g0650600 [Oryza sativa (japonica cultivar-group)] gi|113565663|dbj|BAF16006.1| Os04g0650600 [Oryza sativa (japonica cultivar-group)]
Unigene_1847	2	0	1	1	Os06g0340600 [Oryza sativa (japonica cultivar-group)] gi|113595604|dbj|BAF19478.1| Os06g0340600 [Oryza sativa (japonica cultivar-group)]
Unigene_1848	2	0	0	2	glycyl-tRNA synthetase beta subunit [Salmonella typhimurium LT2] gi|25009333|sp|Q8ZL96|SYGB_SALTY Glycyl-tRNA synthetase beta chain (Glycine--tRNA ligase beta chain) (GlyRS) gi|16422219|gb|AAL22514.1| glycine tRNA synthetase, beta subunit [Salmonella typh
Unigene_1849	2	2	0	0	Os12g0554400 [Oryza sativa (japonica cultivar-group)] gi|77556742|gb|ABA99538.1| expressed protein [Oryza sativa (japonica cultivar-group)] gi|113649498|dbj|BAF30010.1| Os12g0554400 [Oryza sativa (japonica cultivar-group)]
Unigene_1850	2	0	1	1	Os02g0283800 [Oryza sativa (japonica cultivar-group)] gi|47848336|dbj|BAD22198.1| putative SERK2 protein [Oryza sativa (japonica cultivar-group)] gi|113536099|dbj|BAF08482.1| Os02g0283800 [Oryza sativa (japonica cultivar-group)]
Unigene_1851	2	1	1	0	catalytic/ ubiquitin-protein ligase/ zinc ion binding [Arabidopsis thaliana] gi|3413712|gb|AAC31235.1| hypothetical protein [Arabidopsis thaliana] gi|50253504|gb|AAT71954.1| At2g26000 [Arabidopsis thaliana] gi|53850529|gb|AAU95441.1| At2g26000 [Arabidopsi
Unigene_1852	2	0	0	2	Os02g0760300 [Oryza sativa (japonica cultivar-group)] gi|47497365|dbj|BAD19404.1| putative immunophilin [Oryza sativa (japonica cultivar-group)] gi|113537719|dbj|BAF10102.1| Os02g0760300 [Oryza sativa (japonica cultivar-group)]
Unigene_1853	2	0	1	1	Novel
Unigene_1854	2	1	1	0	Os08g0480500 [Oryza sativa (japonica cultivar-group)] gi|42408587|dbj|BAD09764.1| unknown protein [Oryza sativa (japonica cultivar-group)] gi|42409021|dbj|BAD10274.1| unknown protein [Oryza sativa (japonica cultivar-group)] gi|113624028|dbj|BAF23973.1| Os
Unigene_1855	2	1	0	1	Os03g0756700 [Oryza sativa (japonica cultivar-group)] gi|13236665|gb|AAK16187.1|AC079887_19 hypothetical protein [Oryza sativa (japonica cultivar-group)] gi|113549789|dbj|BAF13232.1| Os03g0756700 [Oryza sativa (japonica cultivar-group)]
Unigene_1856	2	2	0	0	OSIGBa0113I13.3 [Oryza sativa (indica cultivar-group)]
Unigene_1857	2	1	1	0	Os01g0203000 [Oryza sativa (japonica cultivar-group)] gi|113531861|dbj|BAF04244.1| Os01g0203000 [Oryza sativa (japonica cultivar-group)]
Unigene_1858	2	1	1	0	Os09g0371700 [Oryza sativa (japonica cultivar-group)] gi|49389127|dbj|BAD26406.1| zinc finger (C3HC4-type RING finger) protein-like [Oryza sativa (japonica cultivar-group)] gi|113631255|dbj|BAF24936.1| Os09g0371700 [Oryza sativa (japonica cultivar-group)]
Unigene_1859	2	2	0	0	Os02g0594900 [Oryza sativa (japonica cultivar-group)] gi|46805291|dbj|BAD16823.1| glycosyl transferase-like protein [Oryza sativa (japonica cultivar-group)] gi|113536840|dbj|BAF09223.1| Os02g0594900 [Oryza sativa (japonica cultivar-group)]
Unigene_1860	2	0	2	0	Os05g0317200 [Oryza sativa (japonica cultivar-group)] gi|55168156|gb|AAV44023.1| putative long chain acyl-CoA synthetase [Oryza sativa (japonica cultivar-group)] gi|113578728|dbj|BAF17091.1| Os05g0317200 [Oryza sativa (japonica cultivar-group)]
Unigene_1861	2	0	0	2	Os01g0765400 [Oryza sativa (japonica cultivar-group)] gi|15289905|dbj|BAB63600.1| serpin-like [Oryza sativa (japonica cultivar-group)] gi|113533881|dbj|BAF06264.1| Os01g0765400 [Oryza sativa (japonica cultivar-group)]
Unigene_1862	2	0	1	1	Os03g0109400 [Oryza sativa (japonica cultivar-group)] gi|37813100|gb|AAR04340.1| homeodomain leucine-zipper protein Hox10 [Oryza sativa (japonica cultivar-group)] gi|108705779|gb|ABF93574.1| rolled leaf1, putative, expressed [Oryza sativa (japonica cultiv
Unigene_1863	2	0	2	0	Os03g0717900 [Oryza sativa (japonica cultivar-group)] gi|108710769|gb|ABF98564.1| expressed protein [Oryza sativa (japonica cultivar-group)] gi|113549555|dbj|BAF12998.1| Os03g0717900 [Oryza sativa (japonica cultivar-group)]
Unigene_1864	2	1	1	0	Os05g0533900 [Oryza sativa (japonica cultivar-group)] gi|48843829|gb|AAT47088.1| putative ATP-dependent Clp protease subunit clpX [Oryza sativa (japonica cultivar-group)] gi|113579696|dbj|BAF18059.1| Os05g0533900 [Oryza sativa (japonica cultivar-group)]
Unigene_1865	2	0	2	0	Os03g0793000 [Oryza sativa (japonica cultivar-group)] gi|28269429|gb|AAO37972.1| putative zinc finger protein [Oryza sativa (japonica cultivar-group)] gi|42556007|gb|AAS19692.1| putative zinc finger transcription factor [Oryza sativa (japonica cultivar-gr
Unigene_1866	2	1	0	1	Novel
Unigene_1867	2	0	2	0	putative protein phosphatase 2C [Oryza sativa (japonica cultivar-group)] gi|53791929|dbj|BAD54191.1| putative protein phosphatase 2C [Oryza sativa (japonica cultivar-group)]
Unigene_1868	2	0	2	0	Os01g0527400 [Oryza sativa (japonica cultivar-group)] gi|56202213|dbj|BAD73812.1| unknown protein [Oryza sativa (japonica cultivar-group)] gi|56202373|dbj|BAD73735.1| unknown protein [Oryza sativa (japonica cultivar-group)] gi|113532759|dbj|BAF05142.1| Os
Unigene_1869	2	0	2	0	Os03g0157300 [Oryza sativa (japonica cultivar-group)] gi|108706268|gb|ABF94063.1| Protein of unknown function, DUF614 containing protein, expressed [Oryza sativa (japonica cultivar-group)] gi|113547484|dbj|BAF10927.1| Os03g0157300 [Oryza sativa (japonica
Unigene_1870	2	1	1	0	OSJNBb0065L13.11 [Oryza sativa (japonica cultivar-group)] gi|116311067|emb|CAH67997.1| OSIGBa0157K09-H0214G12.8 [Oryza sativa (indica cultivar-group)]
Unigene_1871	2	1	0	1	putative early nodulin [Oryza sativa (japonica cultivar-group)]
Unigene_1872	2	0	2	0	Os01g0924900 [Oryza sativa (japonica cultivar-group)] gi|57899389|dbj|BAD88036.1| putative BRI1-KD interacting protein 112 [Oryza sativa (japonica cultivar-group)] gi|113534782|dbj|BAF07165.1| Os01g0924900 [Oryza sativa (japonica cultivar-group)]
Unigene_1873	2	1	1	0	Os09g0552300 [Oryza sativa (japonica cultivar-group)] gi|50726322|dbj|BAD33897.1| putative dis1-suppressing protein kinase [Oryza sativa (japonica cultivar-group)] gi|113632106|dbj|BAF25787.1| Os09g0552300 [Oryza sativa (japonica cultivar-group)]
Unigene_1874	2	0	1	1	Os01g0616400 [Oryza sativa (japonica cultivar-group)] gi|54290411|dbj|BAD61281.1| zinc finger protein 3-like [Oryza sativa (japonica cultivar-group)] gi|113533108|dbj|BAF05491.1| Os01g0616400 [Oryza sativa (japonica cultivar-group)]
Unigene_1875	2	0	1	1	Os03g0225500 [Oryza sativa (japonica cultivar-group)] gi|108706942|gb|ABF94737.1| Nup133 nucleoporin family protein, expressed [Oryza sativa (japonica cultivar-group)] gi|113547904|dbj|BAF11347.1| Os03g0225500 [Oryza sativa (japonica cultivar-group)]
Unigene_1876	2	0	0	2	Os01g0950900 [Oryza sativa (japonica cultivar-group)] gi|57900474|dbj|BAD87886.1| early-responsive to dehydration protein-like [Oryza sativa (japonica cultivar-group)] gi|113534940|dbj|BAF07323.1| Os01g0950900 [Oryza sativa (japonica cultivar-group)]
Unigene_1877	2	1	1	0	Os07g0681500 [Oryza sativa (japonica cultivar-group)] gi|33146668|dbj|BAC80014.1| unknown protein [Oryza sativa (japonica cultivar-group)] gi|113612190|dbj|BAF22568.1| Os07g0681500 [Oryza sativa (japonica cultivar-group)]
Unigene_1878	2	0	2	0	Os11g0472000 [Oryza sativa (japonica cultivar-group)] gi|113645100|dbj|BAF28241.1| Os11g0472000 [Oryza sativa (japonica cultivar-group)]
Unigene_1879	2	0	0	2	Os05g0437300 [Oryza sativa (japonica cultivar-group)] gi|113579203|dbj|BAF17566.1| Os05g0437300 [Oryza sativa (japonica cultivar-group)]
Unigene_1880	2	0	0	2	Os01g0277700 [Oryza sativa (japonica cultivar-group)] gi|113532268|dbj|BAF04651.1| Os01g0277700 [Oryza sativa (japonica cultivar-group)]
Unigene_1881	2	0	0	2	Os03g0212700 [Oryza sativa (japonica cultivar-group)] gi|108706819|gb|ABF94614.1| Mitochondrial processing peptidase beta subunit, mitochondrial precursor, putative, expressed [Oryza sativa (japonica cultivar-group)] gi|113547828|dbj|BAF11271.1| Os03g0212
Unigene_1882	2	0	0	2	Os05g0103200 [Oryza sativa (japonica cultivar-group)] gi|46359893|gb|AAS88825.1| putative peptidylprolyl isomerase [Oryza sativa (japonica cultivar-group)] gi|113577943|dbj|BAF16306.1| Os05g0103200 [Oryza sativa (japonica cultivar-group)]
Unigene_1883	2	0	0	2	putative lysophospholipase 2 [Oryza sativa (japonica cultivar-group)]
Unigene_1884	2	1	1	0	H0815C01.7 [Oryza sativa (indica cultivar-group)]
Unigene_1885	2	2	0	0	Os01g0867100 [Oryza sativa (japonica cultivar-group)] gi|113534442|dbj|BAF06825.1| Os01g0867100 [Oryza sativa (japonica cultivar-group)]
Unigene_1886	2	1	1	0	Os10g0371000 [Oryza sativa (japonica cultivar-group)] gi|19920189|gb|AAM08621.1|AC107314_12 Putative Pollen specific protein C13 precursor [Oryza sativa (japonica cultivar-group)] gi|23396189|gb|AAN31783.1| Putataive pollen specific protein C13 precursor
Unigene_1887	2	0	2	0	Os07g0549700 [Oryza sativa (japonica cultivar-group)] gi|113611470|dbj|BAF21848.1| Os07g0549700 [Oryza sativa (japonica cultivar-group)]
Unigene_1888	2	0	1	1	Os10g0361900 [Oryza sativa (japonica cultivar-group)] gi|20279443|gb|AAM18723.1|AC092548_1 putative elicitor inducible protein [Oryza sativa (japonica cultivar-group)] gi|31431551|gb|AAP53309.1| TMV-induced protein I, putative, expressed [Oryza sativa (ja
Unigene_1889	2	1	1	0	Os08g0480800 [Oryza sativa (japonica cultivar-group)] gi|75297659|sp|Q84J55|14331_ORYSA 14-3-3-like protein GF14-A (G-box factor 14-3-3 homolog A) gi|29367361|gb|AAO72553.1| WIN2-like protein [Oryza sativa (japonica cultivar-group)] gi|29367565|gb|AAO7264
Unigene_1890	2	1	1	0	Os01g0266000 [Oryza sativa (japonica cultivar-group)] gi|113532205|dbj|BAF04588.1| Os01g0266000 [Oryza sativa (japonica cultivar-group)]
[truncated: 5,667 more rows]
