# Supplementary material for: Transcriptomic profiling of mature embryo from an elite super-hybrid rice LYP9 and its parental lines
Source: BMC Plant Biol. 2008 Nov 11;8:114. doi: 10.1186/1471-2229-8-114 (PMC2596138; doi:10.1186/1471-2229-8-114)
Supplement: Additional file 4 — DEGs and their expression patterns. We provided the unigene ID, expression pattern, and P-value for each DEG. N, P and L stand for 93-11, PA64s and LYP9 respectively. A hyphen denotes the absence of expression in EST data. [file 1471-2229-8-114-S4.xls]

## Sheet: Sheet1
Additional file 4. DEGs and their expression patterns.
ID	P-value(L vs N)	P-value(L vs P)
Overdominance
Unigene_0001	0.007922	0
Unigene_0013	0.000361	0
Unigene_0015	0.002599	0
Unigene_0030	1e-06	0
Unigene_0033	0.000531	0.003976
Unigene_0045	0.014358	2e-06
Unigene_0054	0	1e-06
Unigene_0055	0.001271	1e-06
Unigene_0063	2.5e-05	9e-06
Unigene_0114	0.000957	3.2e-05
Unigene_0115	0.020862	–
Unigene_0141	0.015457	–
Unigene_0164	0.009343	0.009669
Unigene_0197	0.000682	0.00071
Unigene_0237	0.025009	–
Unigene_0314	0.038868	–
Unigene_0363	0.009492	–
Unigene_0477	0.016335	–
Unigene_0543	0.028375	–
Unigene_0550	0.028375	–
high-parent dominance
Unigene_0002	0.328201	0
Unigene_0005	0.121362	0
Unigene_0006	0.35652	0.000891
Unigene_0007	0.365459	0.000224
Unigene_0008	0.755997	0.00796
Unigene_0011	0.270973	0.002939
Unigene_0012	0.513372	0
Unigene_0014	0.905506	0.000182
Unigene_0017	0.092281	0.000128
Unigene_0021	0.495887	4.5e-05
Unigene_0023	0.062175	1.9e-05
Unigene_0025	0.606468	3e-06
Unigene_0028	0.477715	0
Unigene_0032	0.842535	1.1e-05
Unigene_0034	0.106314	0
Unigene_0035	0.448563	4.6e-05
Unigene_0036	0.511679	0.027455
Unigene_0040	0.13664	0.000374
Unigene_0046	0.346249	0.033107
Unigene_0047	0.776797	0.019925
Unigene_0048	0.466318	0.000972
Unigene_0052	0.121521	3e-06
Unigene_0061	0.109577	0.003686
Unigene_0066	0.097654	7e-06
Unigene_0068	0.568708	0.006023
Unigene_0074	0.251375	0.000949
Unigene_0075	0.074951	0.008337
Unigene_0081	0.088861	0.01422
Unigene_0087	0.088861	0.006281
Unigene_0093	0.909783	0.021678
Unigene_0094	0.28209	0.009835
Unigene_0097	0.343442	0.023805
Unigene_0101	0.771461	0.000255
Unigene_0105	0.106027	0.025391
Unigene_0106	0.083462	0.01578
Unigene_0107	0.485477	0.013981
Unigene_0111	0.096191	0.013981
Unigene_0139	0.736947	0.009723
Unigene_0151	0.447062	0.023521
Unigene_0159	0.447062	0.023521
Unigene_0170	0.277499	0.023521
Unigene_0172	0.277499	0.005708
Unigene_0178	0.066513	0.023521
Unigene_0194	0.726572	0.016681
Unigene_0195	0.517629	0.028885
Unigene_0204	0.611242	0.009723
Unigene_0205	0.611242	0.009723
Unigene_0210	0.229286	0.009723
Unigene_0217	0.107978	0.009723
Unigene_0221	0.944709	0.016681
Unigene_0222	0.712829	0.028885
Unigene_0229	0.814004	0.016681
Unigene_0230	0.174406	0.016681
Unigene_0231	0.515188	0.028885
Unigene_0240	0.279531	0.028885
Unigene_0250	0.113068	0.028885
Unigene_0256	0.113068	0.028885
Unigene_0269	0.113068	0.028885
Unigene_0274	0	0.081386
Unigene_0276	0.0317	0.511612
Unigene_0278	0.0317	0.110016
Unigene_0284	0.022985	0.35129
Unigene_0285	0.004819	0.085677
Unigene_0299	0.040832	0.192277
Unigene_0307	0.038868	0.407658
Unigene_0313	0.009492	0.619018
Unigene_0346	0.038868	0.110075
Unigene_0347	0.009492	0.2332
Unigene_0389	0.016335	0.575916
Unigene_0404	0.016335	0.351933
Unigene_0452	0.016335	0.067362
Unigene_0457	0.028375	0.941458
Unigene_0483	0.049928	0.686822
Unigene_0491	0.028375	0.114837
Unigene_0494	0.028375	0.114837
Unigene_0501	0.028375	0.114837
Additivity
Unigene_0009	4e-06	0.042117
Unigene_0010	0.038127	0
Unigene_0024	0.035922	0.001679
Unigene_0060	0.004362	0.01578
Low-parent dominance
Unigene_0003	0.077846	0
Unigene_0004	0.325699	0
Unigene_0019	0.776904	0
Unigene_0022	0.417571	0
Unigene_0026	0.209223	1.5e-05
Unigene_0029	0.878667	0.038988
Unigene_0031	0.785358	4.9e-05
Unigene_0039	0.51526	0.006645
Unigene_0043	0.317233	0.00125
Unigene_0049	0.517629	9.4e-05
Unigene_0053	0.726572	0.000392
Unigene_0056	0.279531	0.000255
Unigene_0065	0.365627	0.000419
Unigene_0067	0.365627	0.001815
Unigene_0071	0.693923	0.001187
Unigene_0073	0.442629	0.001187
Unigene_0076	0.174406	0.010301
Unigene_0077	0.133579	0.024909
Unigene_0079	0.569053	0.024909
Unigene_0080	0.235111	0.00115
Unigene_0083	0.540419	0.000324
Unigene_0090	0.666415	0.005682
Unigene_0092	0.540419	0.002988
Unigene_0095	0.622633	0.016792
Unigene_0102	0.165488	0.005236
Unigene_0113	0.587237	0.016792
Unigene_0116	0.307614	0.001206
Unigene_0120	0.968068	0.028611
Unigene_0121	0.077194	0.002132
Unigene_0124	0.165665	0.028611
Unigene_0128	0.968068	0.048629
Unigene_0135	0.587237	0.048629
Unigene_0143	0.307614	0.003786
Unigene_0173	0.092449	0.028667
Unigene_0176	0.092449	0.028667
Unigene_0185	0.165488	0.028667
Unigene_0188	0.540419	0.028667
Unigene_0192	0.077194	0.006761
Unigene_0199	0.326981	0.028667
Unigene_0202	–	0.006761
Unigene_0206	0.077194	0.012161
Unigene_0207	0.149055	0.012161
Unigene_0214	0.307614	0.012161
Unigene_0218	0.307614	0.012161
Unigene_0223	0.307614	0.012161
Unigene_0227	0.307614	0.012161
Unigene_0241	0.307614	0.012161
Unigene_0245	0.307614	0.012161
Unigene_0253	0.307614	0.012161
Unigene_0257	–	0.012161
Unigene_0266	–	0.012161
Unigene_0271	0.149055	0.022085
Unigene_0280	0.149055	0.022085
Unigene_0295	0.307614	0.022085
Unigene_0305	0.307614	0.022085
Unigene_0317	–	0.022085
Unigene_0332	–	0.022085
Unigene_0339	–	0.022085
Unigene_0348	–	0.022085
Unigene_0375	3e-05	0.435161
Unigene_0384	0.012329	0.229712
Unigene_0387	0.002741	0.098406
Unigene_0392	0.007887	0.460809
Unigene_0400	0.01172	0.229398
Unigene_0402	0.001184	0.247419
Unigene_0409	0.026217	0.866254
Unigene_0424	0.016776	0.717904
Unigene_0427	0.025905	0.386998
Unigene_0433	0.048358	0.110075
Unigene_0434	0.000706	0.231755
Unigene_0441	0.003506	0.167022
Unigene_0442	0.049813	0.231755
Unigene_0458	0.016647	0.295184
Unigene_0473	0.049813	0.591035
Unigene_0489	0.029345	0.090918
Unigene_0492	0.029345	0.973806
Unigene_0515	0.01244	0.306065
Unigene_0563	0.01244	0.306065
Unigene_0581	0.01244	–
Unigene_0599	0.022514	0.07625
Unigene_0600	0.022514	0.147755
Unigene_0644	0.022514	–
Unigene_0665	0.022514	–
Unigene_0667	0.022514	–
Unigene_0690	0.022514	–
uder-dominance
Unigene_0018	0.010544	0
Unigene_0038	0.023721	2e-05
Unigene_0070	0.003381	0.003223
Unigene_0130	0.029345	0.00098
Unigene_0296	0.022514	–
Unigene_0321	0.022514	–
