# Supplementary material for: Transcriptomic profiling of mature embryo from an elite super-hybrid rice LYP9 and its parental lines
Source: BMC Plant Biol. 2008 Nov 11;8:114. doi: 10.1186/1471-2229-8-114 (PMC2596138; doi:10.1186/1471-2229-8-114)
Supplement: Additional file 5 — DEGs shared with SAGE data. We marked the expression pattern of DEGs in other tissues with up and down arrows. A hyphen denotes the absence of differential expression. [file 1471-2229-8-114-S5.xls]

## Sheet: Sheet1
Additional file 5. DEGs shared with SAGE data.
Embryo-up	Leaf	Panicle	Root	Annatation
9311_Chr03_0335	↑	↑	–	β-amylase
9311_Chr03_1065	↑	–	↑	senescebce-associated protein
9311_Chr04_0532	↑	↓	↑	heavy metal transport/detoxification protein
9311_Chr10_1957	↑	–	–	rare lipoprotein
9311_Chr11_1172	↑	–	–	rab21
9311_Chr01_0275	↑	–	↓	calcium-binding EF-hand
9311_Chr02_2243	↑	↓	–	NA
9311_Chr11_0059	↑	↓	–	plant lipid transfer protein
9311_Chr03_1553	↑	–	–	mitochondrial import inner membrane translocase
9311_Chr02_0049	↓	↑	↑	ribosomal protein S4E
Embryo-down
9311_Chr03_2170	↓	↓	–	histone H3
9311_Chr06_3185	↓	↓	–	high mobility group protein
9311_Chr01_0387	–	↓	–	plant metallothionein family 15
9311_Chr03_0234	↓	↑	–	gamma thionin
9311_Chr05_0084	↓	↑	–	plant metallothionein family 15
9311_Chr07_0583	↑	↓	↓	thioredoxin
9311_Chr01_2124	↑	↓	–	heavy metal transport/detoxification protein
9311_Chr05_2916	↑	↓	–	iron-sulfur cluster
9311_Chr01_4347	–	–	↑	histone H2B
9311_Chr07_1714	↑	↑	↓	translation initiation factor SUI1
9311_Chr05_2972	↑	↑	↑	GTP-binding nuclear protein Ran
9311_Chr03_0613	↑	↑	↑	initiation factor 2
