# Supplementary material for: Transcriptomic profiling of mature embryo from an elite super-hybrid rice LYP9 and its parental lines
Source: BMC Plant Biol. 2008 Nov 11;8:114. doi: 10.1186/1471-2229-8-114 (PMC2596138; doi:10.1186/1471-2229-8-114)
Supplement: Additional file 6 — Primers for qRT-PCR. We provided primer sequences used in qRT-PCR. [file 1471-2229-8-114-S6.xls]

## Sheet: Sheet1
Additional file 6. Primers for qRT-PCR.
Unigene ID	Gene	Primer-upper (5'~3')	Primer-lower (5'~3')
Unigene_0012	HSP17.4	AGATCAAGGCGTCCATGGAGAA	ACTGAGGACCAGATTTGACGCT
Unigene_0011	HSP70	GCCAAGCGACTGATAGGTAG	GGTAGGCTTCAGCGATCTC
Unigene_0007	LEA3	TGCTGTATGAAGTGGTGGTCGT	AACCACAAATGCGGGCTTTAGG
Unigene_0034	Tonoplast intrinsic protein	CGCGGCCTCCTCTACTGG	AGGCCGAAGGTCATGACGAT
Unigene_0025	Bowman-Birk trypsin inhibitor	TGAGCACACCACCATGGCTATT	ATCTCGATGTTGTCGCAGCAGT
Unigene_0018	Ubiquitin E2	TCCACCCGAACATTAATAGC	CATACTTGGCCCTATCAGTC
Unigene_0009	Thaumatin-like protein	TGGTCGCAAGGCTGAAACTT	ACCAGACAAATCGCTCCACCA
Unigene_0064	Cold-regulated protein	AAGTCACTTGGGTGGTGGTGTT	TCCAACACGATAAAGGCCGACA
Unigene_0048	Embryo-specific protein	TGTGCAAGACCTACGGCAAGA	TGTCGAACGACACGCTGAACTT
Unigene_0159	Succinate dehydrogenase	ACGTCCTGCAGAAGATCAAG	GGTCCCTCACGACGTACAT
Unigene_0128	NADP-dependent malic enzyme	ACTGGCCAGGAATATAGTGA	GCCGTTCCCTGAATATCAT
Unigene_0251
Unigene_0077	S-adenosylmethionine decarboxylase	ATGTCCTTTCTGAATCGAGC	AAAAATGAATGTCCCACGAG
