# Supplementary material for: Transcriptomic profiling of mature embryo from an elite super-hybrid rice LYP9 and its parental lines
Source: BMC Plant Biol. 2008 Nov 11;8:114. doi: 10.1186/1471-2229-8-114 (PMC2596138; doi:10.1186/1471-2229-8-114)
Supplement: Additional file 8 — Summary of DEGs in pathway analysis. We showed unigene ID, expression pattern, and associated pathway for all DEGs. [file 1471-2229-8-114-S8.xls]

## Sheet: Sheet1
Additional file 6. Summary of DEGs in pathway analysis.
Pathway Category			Up-regulated	Down-regulated
Metabolism
	Carbohydrate Metabolism
		Glycolysis / Gluconeogenesis [PATH:ko00010]	Unigene_0299
		Citrate cycle (TCA cycle) [PATH:ko00020]	Unigene_0159
		Galactose metabolism [PATH:ko00052]	Unigene_0106
			Unigene_0269
		Nucleotide sugars metabolism [PATH:ko00520]	Unigene_0106
		Pyruvate metabolism [PATH:ko00620]		Unigene_0128
		Inositol phosphate metabolism [PATH:ko00562]	Unigene_0217
	Energy Metabolism
		Oxidative phosphorylation [PATH:ko00190]	Unigene_0159
		Carbon fixation [PATH:ko00710]		Unigene_0124
		Nitrogen metabolism [PATH:ko00910]	Unigene_0483	Unigene_0067
	Nucleotide Metabolism
		Purine metabolism [PATH:ko00230]		Unigene_0375
	Amino Acid Metabolism
		Glutamate metabolism [PATH:ko00251]		Unigene_0124
		Alanine and aspartate metabolism [PATH:ko00252]		Unigene_0124
		Methionine metabolism [PATH:ko00271]		Unigene_0077
		Cysteine metabolism [PATH:ko00272]		Unigene_0124
		Valine, leucine and isoleucine biosynthesis [PATH:ko00290]		Unigene_0070
		Arginine and proline metabolism [PATH:ko00330]		Unigene_0124
		Tyrosine metabolism [PATH:ko00350]	Unigene_0483	Unigene_0124
		Phenylalanine metabolism [PATH:ko00360]	Unigene_0483	Unigene_0124
		Phenylalanine, tyrosine and tryptophan biosynthesis [PATH:ko00400]		Unigene_0124
		Urea cycle and metabolism of amino groups [PATH:ko00220]		Unigene_0077
	Metabolism of Cofactors and Vitamins
		Pantothenate and CoA biosynthesis [PATH:ko00770]		Unigene_0070
	Biosynthesis of Secondary Metabolites
		Carotenoid biosynthesis [PATH:ko00906]	Unigene_0314
		Phenylpropanoid biosynthesis [PATH:ko00940]	Unigene_0483
		Alkaloid biosynthesis I [PATH:ko00950]		Unigene_0124
		Alkaloid biosynthesis II [PATH:ko00960]	Unigene_0483
		Streptomycin biosynthesis [PATH:ko00521]	Unigene_0217
		Novobiocin biosynthesis [PATH:ko00401]		Unigene_0124
Genetic Information Processing
	Transcription
		Basal transcription factors [PATH:ko03022]		Unigene_0296
		Other transcription related proteins		Unigene_0218
	Translation
		Ribosome [PATH:ko03010]	Unigene_0035	Unigene_0065
			Unigene_0221	Unigene_0080
				Unigene_0223
				Unigene_0271
	Folding, Sorting and Degradation
		Protein folding and associated processing	Unigene_0017
		Ubiquitin mediated proteolysis [PATH:ko04120]		Unigene_0018
		Proteasome [PATH:ko03050]		Unigene_0563
				Unigene_0241
Environmental Information Processing
	Membrane Transport
		Pores ion channels	Unigene_0011
			Unigene_0205
	Signal Transduction
		MAPK signaling pathway [PATH:ko04010]	Unigene_0011
		Calcium signaling pathway [PATH:ko04020]		Unigene_0400
		Phosphatidylinositol signaling system [PATH:ko04070]		Unigene_0400
Cellular Processes
	Endocrine System
		Insulin signaling pathway [PATH:ko04910]		Unigene_0400
		PPAR signaling pathway [PATH:ko03320]		Unigene_0053
		GnRH signaling pathway [PATH:ko04912]		Unigene_0400
		Melanogenesis [PATH:ko04916]		Unigene_0400
	Immune System
		Antigen processing and presentation [PATH:ko04612]	Unigene_0011
			Unigene_0550
	Nervous System
		Long-term potentiation [PATH:ko04720]		Unigene_0400
	Sensory System
		Olfactory transduction [PATH:ko04740]		Unigene_0400
